# Supplementary material for: Comparative efficacy of platelet-rich plasma applied in myringoplasty: A systematic review and meta-analysis
Source: PLoS One. 2021 Jan 25;16(1):e0245968. doi: 10.1371/journal.pone.0245968 (PMC7833258; doi:10.1371/journal.pone.0245968)
Supplement: S3 File — (ZIP) [file pone.0245968.s003.zip]

Archive with 7 entries (6 files):
- s1/Search strategy.doc
- s1/results-Cochrane.csv
- s1/results-Embase.csv
- s1/results-Medline.txt
- s1/results-WOS.xls
- s1/results-scopus.csv
- s1/
