# Supplementary material for: Comparative efficacy of platelet-rich plasma applied in myringoplasty: A systematic review and meta-analysis
Source: PLoS One. 2021 Jan 25;16(1):e0245968. doi: 10.1371/journal.pone.0245968 (PMC7833258; doi:10.1371/journal.pone.0245968)
Supplement: S3 File — (ZIP) [file pone.0245968.s003.zip › s1/results-Cochrane.csv]

CENTRAL ID	Author(s)	Title	Source	Year	Abstract	Volume	Issue	Pages	Database Name	PubMed ID	Embase ID	Publication Type	Keywords	DOI	URL	Cochrane Review Group Code
CN-01629590	Mandour, MF; Elsheikh, MN; Khalil, MF	Platelet-Rich Plasma Fat Graft versus Cartilage Perichondrium for Repair of Medium-Size Tympanic Membrane Perforations	Otolaryngology--head and neck surgery	2018	Objectives: To compare clinical and audiologic outcomes among patients who underwent myringoplasty with fat graft enriched with platelet‐rich plasma and cartilage perichondrium graft. Study Design: Prospective randomized controlled study. Setting: Department of Otolaryngology–Head and Neck Surgery, Tanta University, Egypt. Subjects and Methods: The study comprised 50 patients who had tympanic mem…				Cochrane Central Register of Controlled Trials (CENTRAL)		EMBASE 623338283	Journal: Article in Press	*eardrum perforation; *myringoplasty; *perichondrium; *thrombocyte rich plasma; Adult; Article; Clinical article; Congenital malformation; Controlled study; Drug therapy; Egypt; Female; Follow up; Hearing; Human; Human tissue; Male; Otitis media; Otorhinolaryngology; Prospective study; Pure tone audiometry; Randomized controlled trial; Surgery	10.1177/0194599818789146	https://www.cochranelibrary.com/central/doi/10.1002/central/CN-01629590/full
CN-01256796	El-Anwar, MW; El-Ahl, MA; Zidan, AA; Yacoup, MA	Topical use of autologous platelet rich plasma in myringoplasty	Auris, nasus, larynx	2015	OBJECTIVE: The aim of this study was to assess the topical use of autologous platelet rich plasma (PRP) to improve success rate of myringoplasty. METHODS: This study was carried out on 64 patients with large dry central tympanic membrane perforations. Myringoplasty was performed through postauricular approach by underlay graft using conchal perichondrial graft. Patients were classified into two g…	42	5	365‐368	Cochrane Central Register of Controlled Trials (CENTRAL)	PUBMED 25794691		Journal Article; Randomized Controlled Trial	Administration, Topical; Adolescent; Adult; Child; Ear Cartilage [*transplantation]; Female; Hearing Tests; Humans; Male; Middle Aged; Myringoplasty [*methods]; Otitis Media, Suppurative [complications, *therapy]; Platelet‐Rich Plasma; Treatment Outcome; Tympanic Membrane Perforation [etiology, *therapy]; Wound Healing; Young Adult	10.1016/j.anl.2015.02.016	https://www.cochranelibrary.com/central/doi/10.1002/central/CN-01256796/full	ENT
CN-02000395	Mandour, MF; Elsheikh, MN; Khalil, MF	Platelet-Rich Plasma Fat Graft versus Cartilage Perichondrium for Repair of Medium-Size Tympanic Membrane Perforations	Otolaryngology--head and neck surgery	2019	OBJECTIVES: To compare clinical and audiologic outcomes among patients who underwent myringoplasty with fat graft enriched with platelet‐rich plasma and cartilage perichondrium graft. STUDY DESIGN: Prospective randomized controlled study. SETTING: Department of Otolaryngology‐Head and Neck Surgery, Tanta University, Egypt. SUBJECTS AND METHODS: The study comprised 50 patients who had tympanic mem…	160	1	116‐121	Cochrane Central Register of Controlled Trials (CENTRAL)	PUBMED 30037309		Comparative Study; Journal Article; Randomized Controlled Trial	Adipose Tissue [*transplantation]; Adult; Cartilage [*transplantation]; Egypt; Female; Follow‐Up Studies; Graft Rejection; Graft Survival; Hearing Tests; Humans; Male; Middle Aged; Myringoplasty [adverse effects, *methods]; Platelet‐Rich Plasma; Prospective Studies; Recovery of Function; Risk Assessment; Statistics, Nonparametric; Treatment Outcome; Tympanic Membrane Perforation [diagnosis, *surg…	10.1177/0194599818789146	https://www.cochranelibrary.com/central/doi/10.1002/central/CN-02000395/full	ENT
CN-01752540	Yadav, SPS; Malik, JS; Malik, P; Sehgal, PK; Gulia, JS; Ranga, RK	Studying the result of underlay myringoplasty using platelet-rich plasma	Journal of laryngology and otology	2018	Objective Perforations of the tympanic membrane are treated with various surgical techniques and materials. This study aimed to determine the efficacy of platelet‐rich plasma during underlay myringoplasty.Methods The study included 40 patients. Autologous platelet‐rich plasma was applied in‐between temporalis fascia graft and tympanic membrane remnant during underlay myringoplasty in group 1 (n =…	132	11	990‐994	Cochrane Central Register of Controlled Trials (CENTRAL)	PUBMED 30370872	EMBASE 624674828	Journal: Article	*blood autotransfusion; *myringoplasty; *thrombocyte rich plasma; *underlay myringoplasty; Adolescent; Adult; Article; Auditory threshold; Chronic otitis media; Clinical article; Controlled study; Eardrum; Eardrum perforation /surgery; Female; Graft rejection; Hearing impairment; Host resistance; Human; India; Local anesthesia; Male; Physical examination; Preoperative evaluation; Prospective stud…	10.1017/S0022215118001846	https://www.cochranelibrary.com/central/doi/10.1002/central/CN-01752540/full
CN-01449721	Saeedi, M; Ajalloueian, M; Zare, E; Taheri, A; Yousefi, J; Mirlohi, SMJ; Aref, NM; Saeedi, MJ; Khosravi, MH	The effect of PRP-enriched gelfoam on chronic tympanic membrane perforation: a double-blind randomized clinical trial	International tinnitus journal	2017	Objective: To evaluate the effect of PRP‐enriched gelfoam on the healing of chronic TM perforation in comparison with gelfoam alone. Methods: In this double‐blind randomized clinical trial Patients with chronic tympanic membrane were randomly allocated to two groups; intervention group underwent tympanoplasty with platelet rich plasma (PRP)enriched gel foams and control group underwent operation …	21	2	108‐111	Cochrane Central Register of Controlled Trials (CENTRAL)		EMBASE 620223452	Journal: Article	*eardrum perforation /surgery; Adult; Article; Clinical article; Controlled study; Double blind procedure; Female; Hospitalization cost; Human; Male; Otorrhea /complication; Postoperative period; Priority journal; Randomized controlled trial; Therapy effect; Tympanoplasty; Wound healing	10.5935/0946-5448.20170021	https://www.cochranelibrary.com/central/doi/10.1002/central/CN-01449721/full
CN-01084017	El-Anwar, MW; El-Ahl, MAS; Zidan, AA; Yacoup, MARAS	Topical use of autologous platelet rich plasma in myringoplasty	Auris, nasus, larynx	2015	Objective: The aim of this study was to assess the topical use of autologous platelet rich plasma (PRP) to improve success rate of myringoplasty. Methods: This study was carried out on 64 patients with large dry central tympanic membrane perforations. Myringoplasty was performed through postauricular approach by underlay graft using conchal perichondrial graft. Patients were classified into two g…	42	5	365‐368	Cochrane Central Register of Controlled Trials (CENTRAL)		EMBASE 603047260	Journal: Article	*myringoplasty; *thrombocyte rich plasma; *topical treatment; Adolescent; Adult; Article; Cartilage graft; Child; Clinical effectiveness; Controlled study; Eardrum perforation/su [Surgery]; Eardrum perforation/th [Therapy]; Female; Follow up; Human; Infection rate; Major clinical study; Male; Postoperative period; Preoperative evaluation; Randomized controlled trial; Surgical approach; Treatment …	10.1016/j.anl.2015.02.016	https://www.cochranelibrary.com/central/doi/10.1002/central/CN-01084017/full
CN-01952245	Saeedi, M; Ajalloueian, M; Zare, E; Taheri, A; Yousefi, J; Mirlohi, SMJ; Aref, NM; Saeedi, MJ; Khosravi, MH	The Effect of PRP-enriched Gelfoam on Chronic Tympanic Membrane Perforation: a Double-blind Randomized Clinical Trial	International tinnitus journal	2017	OBJECTIVE: To evaluate the effect of PRP‐enriched gelfoam on the healing of chronic TM perforation in comparison with gelfoam alone. METHODS: In this double‐blind randomized clinical trial Patients with chronic tympanic membrane were randomly allocated to two groups; intervention group underwent tympanoplasty with platelet rich plasma (PRP)‐ enriched gel foams and control group underwent operatio…	21	2	108‐111	Cochrane Central Register of Controlled Trials (CENTRAL)	PUBMED 29336128		Journal Article; Randomized Controlled Trial	Adolescent; Adult; Chronic Disease; Double‐Blind Method; Female; Follow‐Up Studies; Gelatin Sponge, Absorbable [*pharmacology]; Hemostatics [pharmacology]; Humans; Male; Middle Aged; Platelet‐Rich Plasma; Retrospective Studies; Treatment Outcome; Tympanic Membrane Perforation [diagnosis, *surgery]; Tympanic Membrane [*diagnostic imaging]; Tympanoplasty [*methods]; Young Adult	10.5935/0946-5448.20170021	https://www.cochranelibrary.com/central/doi/10.1002/central/CN-01952245/full	ENT
CN-02006477	Gökçe Kütük, S; Özdaş, T	Impact of platelet-rich fibrin therapy in tympanoplasty type 1 surgery on graft survival and frequency-specific hearing outcomes: a retrospective analysis in patients with tympanic membrane perforation due to chronic otitis media	Journal of laryngology and otology	2019	OBJECTIVE: To evaluate the impact of platelet‐rich fibrin therapy in tympanoplasty type 1 surgery on graft survival and frequency‐specific hearing outcomes. METHODS: Patients who underwent tympanoplasty type 1 surgery were randomised into temporal fascia graft alone (n = 55) and temporal fascia graft plus platelet‐rich fibrin therapy (n = 36) groups. Graft survival and hearing outcomes were recor…	133	12	1068‐1073	Cochrane Central Register of Controlled Trials (CENTRAL)	PUBMED 31735178	EMBASE 629893639	Journal Article; Randomized Controlled Trial	*chronic otitis media; *eardrum perforation; *fascia; *graft survival; *hearing; *retrospective study; *tympanoplasty; Adult; Article; Audiometry, Pure‐Tone; Chronic Disease; Controlled study; Drug therapy; Fascia [transplantation]; Female; Graft Survival; Hearing; Human; Human cell; Humans; Major clinical study; Male; Otitis Media [physiopathology, *surgery]; Platelet‐Rich Fibrin; Postoperative …	10.1017/S0022215119002391	https://www.cochranelibrary.com/central/doi/10.1002/central/CN-02006477/full
CN-01290249	de Oca, AA-M; Alla, SN; Lopez-Valdes, JC	Effectiveness of topical phenytoin therapy versus platelet-rich plasma for tympanic perforations closure: comparative study	Revista medica del hospital general de mexico	2016	Background: The tympanic membrane perforation is generally caused by infection or trauma. It is a condition that can cause hearing loss; its incidence varies between 1 and 3% of the population in the United States, and even less than 1% in the world population. Objective: This study is to conduct a pilot test in which the effectiveness of conservative treatment was measured and compared by applyi…	79	4	183‐188	Cochrane Central Register of Controlled Trials (CENTRAL)		EMBASE 613460632	Journal: Article	*comparative effectiveness; *eardrum perforation; *perforation/dt [Drug Therapy]; *perforation/su [Surgery]; *phenytoin; *phenytoin/dt [Drug Therapy]; *thrombocyte rich plasma; Adult; Amoxicillin plus clavulanic acid; Antithrombocytic agent; Article; Child; Cholesteatoma; Ciprofloxacin; Clarithromycin; Clinical article; Comparative study; Conservative treatment; Controlled clinical trial; Control…	10.1016/j.hgmx.2016.05.006	https://www.cochranelibrary.com/central/doi/10.1002/central/CN-01290249/full	ENT
CN-01756831	Yadav, SS; Gulia, JS; Malik, JS; Malik, P	Role of platelet rich plasma in inlay myringoplasty	Otolaryngology - head and neck surgery (united states)	2016	Objectives: (1) To evaluate the results of inlay myringoplasty using platelet rich plasma. (2) To compare the results of inlay myringoplasty using temporalis fascia with and without platelet rich plasma. Methods: Study design: A prospective study. Yearss/months study conducted: The study was undertaken from January 2014 to February 2015. Disease/condition studied: Inactive (mucosal) chronic otiti…	155		P123‐	Cochrane Central Register of Controlled Trials (CENTRAL)		EMBASE 612452332	Journal: Conference Abstract	*myringoplasty; *thrombocyte rich plasma; Adolescent; Adult; Auditory threshold; Bone; Chronic otitis media; Clinical article; Controlled clinical trial; Controlled study; Fascia; Human; Independent variable; Malleus; Middle ear mucosa; Outcome assessment; Perforation; Prospective study; Randomized controlled trial; Statistical significance; Study design; Surgery; Tertiary care center	10.1177/0194599816655336f	https://www.cochranelibrary.com/central/doi/10.1002/central/CN-01756831/full
CN-01831867	JPRN-UMIN000007788,	Regenerative treatment for tympanic membrane perforation with platelet-rich plasma	http://www.who.int/trialsearch/Trial2.aspx?TrialID=JPRN-UMIN000007788	2012	INTERVENTION: Regenerative treatment with platelet‐rich plasma for tympanic membrane perforation CONDITION: tympanic membrane perforation PRIMARY OUTCOME: closing tympanic membrane perforations INCLUSION CRITERIA: (1)20 years old or more (2)patients with chronic tympanic membrane perforation (3)patients without inflammation of external ear canal, acute otitis media, or cholesteatoma (4)patients w…				Cochrane Central Register of Controlled Trials (CENTRAL)						https://www.cochranelibrary.com/central/doi/10.1002/central/CN-01831867/full
CN-01895703	CTRI/2018/05/013881,	â??comparison of temporalis fascia myringoplasty with and without platelet rich plasma- a randomized control trial	http://www.who.int/trialsearch/Trial2.aspx?TrialID=CTRI/2018/05/013881	2018	INTERVENTION: Intervention1: platelet rich plasma: blood component, dose‐2ml frequency‐ 1 dose duration‐ 6 months Control Intervention1: Polyvinyl aldehyde: polyvinyl aldehyde it is a absorable material will be placed once. duration of therapy 6 months CONDITION: chronic otitis media mucosal type PRIMARY OUTCOME: To compare the efficacy of platelet rich plasma on temporalis fascia graft myringopl…				Cochrane Central Register of Controlled Trials (CENTRAL)						https://www.cochranelibrary.com/central/doi/10.1002/central/CN-01895703/full	ENT
CN-01926692	Jayakumar, JK; Reghunathan, D; Edacheriyan, B; Divakaran, B; Mukundan, A	Closure of small central perforations of tympanic membrane with Gelfilm patch and application of Platelet Rich Plasma versus chemical cauterization: a comparative study	Journal of evolution of medical and dental sciences-jemds	2016	BACKGROUND Small central perforation of tympanic membrane is a common finding in patients approaching Otolaryngologists. Even though tympanoplasty can provide a disease free ear and restore hearing loss, most of these cases are either left alone or not surgically treated due to lack of patient compliance. OBJECTIVES In the present study conducted in the Department of Otolaryngology and Head and N…	5	20	1004‐1008	Cochrane Central Register of Controlled Trials (CENTRAL)						https://www.cochranelibrary.com/central/doi/10.1002/central/CN-01926692/full	ENT
CN-01907463	CTRI/2018/07/015103,	A Clinical trial to study the effects of using Plasma Rich Platelets in improving the outcomes of surgery during the repair of ear drum	http://www.who.int/trialsearch/Trial2.aspx?TrialID=CTRI/2018/07/015103	2018	INTERVENTION: Intervention1: Myringoplasty with usage of autologous Platelet Rich Plasma: All the patients with Chronic otitis media inactive mucosal disease (Central Perforation with dry ear) without discharge for at least 6 to 8 weeks will be randomized into 2 groups of which one group will undergo Myringoplasty with topical application of autologous Platelet Rich Plasma while the other group w…				Cochrane Central Register of Controlled Trials (CENTRAL)						https://www.cochranelibrary.com/central/doi/10.1002/central/CN-01907463/full	ENT
