# Supplementary material for: Comparative efficacy of platelet-rich plasma applied in myringoplasty: A systematic review and meta-analysis
Source: PLoS One. 2021 Jan 25;16(1):e0245968. doi: 10.1371/journal.pone.0245968 (PMC7833258; doi:10.1371/journal.pone.0245968)
Supplement: S3 File — (ZIP) [file pone.0245968.s003.zip › s1/results-Embase.csv]

Title	Original Title	Author Names	Author Addresses	Correspondence Address	Editors	AiP/IP Entry Date	Full Record Entry Date	Source	Source title	Publication Year	Volume	Issue	First Page	Last Page	Date of Publication	Publication Type	Conference Name	Conference Location	Conference Date	Conference Editors	ISSN	ISBN	Book Publisher	Abstract	Original Abstract	Author Keywords	Emtree Drug Index Terms (Major Focus)	Emtree Drug Index Terms	Emtree Medical Index Terms (Major Focus)	Emtree Medical Index Terms	Drug Tradenames	Drug Manufacturer	Device Tradenames	Device Manufacturer	CAS Registry Numbers	Molecular Sequence Numbers	Embase Classification	Clinical Trial Numbers	Article Language	Summary Language	Embase Accession ID	Medline PMID	PUI	DOI	Full Text Link	Embase Link	Open URL Link	Copyright
A Comparison of the Autologous Platelet-Rich Plasma Gel Fat Graft Myringoplasty and the Fat Graft Myringoplasty for the Closure of Different Sizes of Tympanic Membrane Perforations		Ersözlü T., Gultekin E.	(Ersözlü T., tolga76@hotmail.com; Gultekin E.) Department of Otorhinolaryngology–Head and Neck Surgery, Namık Kemal University, Tekirdağ, Turkey.	T. Ersözlü, Department of Otorhinolaryngology–Head and Neck Surgery, Namık Kemal University, Tekirdağ, Turkey. Email: tolga76@hotmail.com		2020-01-31	2020-05-27	Ear, Nose and Throat Journal (2020) 99:5 (331-336). Date of Publication: 1 Jun 2020	Ear, Nose and Throat Journal	2020	99	5	331	336	1 Jun 2020	Article					0145-5613		info@sagepub.co.ukSAGE Publications Ltd	Objective: We aimed to evaluate the effect of autologous platelet-rich plasma gel (PRPG) on fat graft myringoplasty (FGM) in tympanic membrane perforations caused by chronic otitis media. Methods: This retrospective study involved 63 patients who underwent operations between 2015 and 2018. Fat graft myringoplasty was performed with the transcanal approach with and without the use of PRPG in the s…		fat graft,myringoplasty,platelet-rich plasma gel,repair,tympanic membrane		ciprofloxacin (oral drug administration), nitrofural, ofloxacin	autologous platelet rich plasma gel fat graft myringoplasty, chronic otitis media, eardrum perforation (diagnosis, surgery), fat graft myringoplasty, myringoplasty	adult, air conduction, article, audiometry, bone conduction, centrifuge, clinical protocol, controlled study, Eppendorf, external auditory canal, female, foam, gelfoam, human, intermethod comparison, major clinical study, male, NF 800R, otoscopy, outcome assessment, postoperative period, Regen BCT tube, retrospective study, surgical approach, surgical technique, tube, young adult	(Zentiva, Czech Republic)furacin	Zentiva (Czech Republic)	(Eppendorf, Germany)Eppendorf, (Pfizer)Gelfoam, NF 800R, (Regen, Switzerland)Regen BCT tube	Regen (Switzerland), Eppendorf (Germany), Pfizer	ciprofloxacin (85721-33-1), nitrofural (59-87-0), ofloxacin (82419-36-1)		Otorhinolaryngology (11), Drug Literature Index (37)		English	English		31928083	L2004101562	10.1177/0145561319900388	http://dx.doi.org/10.1177/0145561319900388	https://www.embase.com/search/results?subaction=viewrecord&id=L2004101562&from=export	https://ucelinks.cdlib.org/sfx_local?sid=EMBASE&sid=EMBASE&issn=01455613&id=doi:10.1177%2F0145561319900388&atitle=A+Comparison+of+the+Autologous+Platelet-Rich+Plasma+Gel+Fat+Graft+Myringoplasty+and+the+Fat+Graft+Myringoplasty+for+the+Closure+of+Different+Sizes+of+Tympanic+Membrane+Perforations&stitle=Ear+Nose+Throat+J.&title=Ear%2C+Nose+and+Throat+Journal&volume=99&issue=5&spage=331&epage=336&aul…	Copyright 2020 Elsevier B.V., All rights reserved.
Which element plays important role for the effect of myringoplasty between platelet rich plasma, hyaluronic acid and fat graft?		Liu Y.	(Liu Y., liuyachao1968911@163.com) Department of Otolaryngology Head and Neck Surgery, the First Affiliated Hospital of Hebei North University, No.12, Changqing Road, Qiaoxi District, Zhangjiakou City, China.			2020-01-15	2020-08-13	American Journal of Otolaryngology - Head and Neck Medicine and Surgery (2020) 41:3 Article Number: 102386. Date of Publication: 1 May 2020	American Journal of Otolaryngology - Head and Neck Medicine and Surgery	2020	41	3			1 May 2020	Letter					1532-818X (electronic),0196-0709		W.B. Saunders			Chronic suppurative otitis media,Fat graft myringoplasty,Hyaluronic acid,Platelet rich plasma	fat, hyaluronic acid	gelfoam	eardrum perforation (surgery), myringoplasty, thrombocyte rich plasma	human, letter, priority journal, retrospective study					hyaluronic acid (31799-91-4, 9004-61-9, 9067-32-7)		Otorhinolaryngology (11)		English			31928739	L2004554820	10.1016/j.amjoto.2020.102386	http://dx.doi.org/10.1016/j.amjoto.2020.102386	https://www.embase.com/search/results?subaction=viewrecord&id=L2004554820&from=export	https://ucelinks.cdlib.org/sfx_local?sid=EMBASE&sid=EMBASE&issn=1532818X&id=doi:10.1016%2Fj.amjoto.2020.102386&atitle=Which+element+plays+important+role+for+the+effect+of+myringoplasty+between+platelet+rich+plasma%2C+hyaluronic+acid+and+fat+graft%3F&stitle=Am.+J.+Otolaryngol.+Head+Neck+Med.+Surg.&title=American+Journal+of+Otolaryngology+-+Head+and+Neck+Medicine+and+Surgery&volume=41&issue=3&spage…	Copyright 2020 Elsevier B.V., All rights reserved.
Surgical outcomes of myringoplasty using platelet-rich plasma and evaluation of the outcome-associated factors		Shiomi Y., Shiomi Y.	(Shiomi Y., info@shiomi-clinic.com; Shiomi Y., yshowme@yb3.so-net.ne.jp) Shiomi ENT Clinic, 8-15 Yakushi-cho, Nishinomiya, Japan.	Y. Shiomi, Shiomi ENT Clinic, 8-15 Yakushi-cho, Nishinomiya, Japan. Email: info@shiomi-clinic.com		2019-07-17	2020-07-01	Auris Nasus Larynx (2020) 47:2 (191-197). Date of Publication: 1 Apr 2020	Auris Nasus Larynx	2020	47	2	191	197	1 Apr 2020	Article					1879-1476 (electronic),0385-8146		Elsevier Ireland Ltd	Objective: Tympanic membrane perforations must be closed with surgery; however, most surgical procedures are considerably invasive in nature. The aim of this study was to evaluate the outcomes of minimally invasive myringoplasty using platelet-rich plasma (PRP) and an atelocollagen sponge for closure of chronic tympanic membrane perforations, as well as to identify the factors affecting the surgi…		Closure surgery,Myringoplasty,Platelet-rich plasma,Tympanic membrane perforation,Tympanoplasty		collagen sponge	myringoplasty, thrombocyte rich plasma	adult, age, aged, article, artificial skin, carbon dioxide laser, controlled study, disease duration, eardrum perforation (surgery), human, local anesthesia, major clinical study, middle aged, minimally invasive surgery, OtoLAM, prediction, reoperation, retrospective study, surgical approach, Terdermis, treatment outcome, very elderly			(Lumenis, Israel)OtoLAM, Terdermis	Lumenis (Israel)			Otorhinolaryngology (11)		English	English		31320230	L2002295345	10.1016/j.anl.2019.06.005	http://dx.doi.org/10.1016/j.anl.2019.06.005	https://www.embase.com/search/results?subaction=viewrecord&id=L2002295345&from=export	https://ucelinks.cdlib.org/sfx_local?sid=EMBASE&sid=EMBASE&issn=18791476&id=doi:10.1016%2Fj.anl.2019.06.005&atitle=Surgical+outcomes+of+myringoplasty+using+platelet-rich+plasma+and+evaluation+of+the+outcome-associated+factors&stitle=Auris+Nasus+Larynx&title=Auris+Nasus+Larynx&volume=47&issue=2&spage=191&epage=197&aulast=Shiomi&aufirst=Yousaku&auinit=Y.&aufull=Shiomi+Y.&coden=ANLAD&isbn=&pages=191…	Copyright 2020 Elsevier B.V., All rights reserved.
Study on use of platelet-rich plasma in myringoplasty		Anwar F.M., Shenoy V.S., Kamath P.M., Sreedharan S., Deviprasad D., Domah H.	(Anwar F.M.; Shenoy V.S., drvijendras@gmail.com; Kamath P.M.; Sreedharan S.; Deviprasad D.; Domah H.) Department of Ent and Head and Neck Surgery, Kasturba Medical College, Mangalore Manipal Academy of Higher Education, Karnataka, India.	V.S. Shenoy, Department of Ent and Head and Neck Surgery, Kasturba Medical College, Mangalore Manipal Academy of Higher Education, Karnataka, India. Email: drvijendras@gmail.com		2020-08-11	2020-09-30	Indian Journal of Otology (2020) 26:2 (71-74). Date of Publication: 1 Apr 2020	Indian Journal of Otology	2020	26	2	71	74	1 Apr 2020	Article					2249-9520 (electronic),0971-7749		Wolters Kluwer Medknow Publications	Aim: This study aims to analyze the use of autologous platelet-rich plasma (PRP) to improve graft uptake and benefit on hearing after myringoplasty. Objectives: The objective is to compare pre-and post-operative graft uptake and audiological benefit following myringoplasty with and without PRP. Materials and Methods: A total of 70 patients diagnosed with chronic suppurative otitis media tubotympa…		Myringoplasty,platelet-rich plasma,tympanic membrane			eardrum perforation (surgery), myringoplasty, thrombocyte rich plasma	adult, article, audiology, chronic suppurative otitis media (diagnosis), controlled study, female, hearing, human, major clinical study, male, minimal residual disease, postoperative period, preoperative period, pure tone audiometry, randomized controlled trial							Otorhinolaryngology (11), Hematology (25), Internal Medicine (6)		English	English			L632514399	10.4103/indianjotol.INDIANJOTOL_103_18	http://dx.doi.org/10.4103/indianjotol.INDIANJOTOL_103_18	https://www.embase.com/search/results?subaction=viewrecord&id=L632514399&from=export	https://ucelinks.cdlib.org/sfx_local?sid=EMBASE&sid=EMBASE&issn=22499520&id=doi:10.4103%2Findianjotol.INDIANJOTOL_103_18&atitle=Study+on+use+of+platelet-rich+plasma+in+myringoplasty&stitle=Indian+J.+Otol.&title=Indian+Journal+of+Otology&volume=26&issue=2&spage=71&epage=74&aulast=Anwar&aufirst=Fayis+Mohammed&auinit=F.M.&aufull=Anwar+F.M.&coden=INJOF&isbn=&pages=71-74&date=2020&auinit1=F&auinitm=M	Copyright 2020 Elsevier B.V., All rights reserved.
Commentary on topical platelet rich plasma versus hyaluronic acid during fat graft myringoplasty		Jin K.-F., Zhengcai-Lou	(Jin K.-F.) Department of Otorhinolaryngology, the Affiliated Yiwu Hospital of Wenzhou Medical University, Zhejiang, China. , (Zhengcai-Lou, louzhengcai@163.com) Department of Otorhinolaryngology, the Affiliated Yiwu Hospital, Yiwu City, China.	Zhengcai-Lou, Department of Otorhinolaryngology, the Affiliated Yiwu Hospital, 699 Jiangdong Road, Yiwu City, China. Email: louzhengcai@163.com		2019-05-17	2019-05-22	American Journal of Otolaryngology - Head and Neck Medicine and Surgery (2019) 40:3 (465-466). Date of Publication: 1 May 2019	American Journal of Otolaryngology - Head and Neck Medicine and Surgery	2019	40	3	465	466	1 May 2019	Letter					1532-818X (electronic),0196-0709		W.B. Saunders			Fat graft,Hyaluronic acid,Myringoplasty,Platelet rich plasma,Tympanic membrane perforation	fat, hyaluronic acid (drug therapy, topical drug administration)		fat graft myringoplasty, myringoplasty, thrombocyte rich plasma, topical treatment	auditory tube dysfunction (drug therapy, surgery), follow up, human, letter, priority journal					hyaluronic acid (31799-91-4, 9004-61-9, 9067-32-7)		Otorhinolaryngology (11), Drug Literature Index (37)		English			30803807	L2001610190	10.1016/j.amjoto.2019.02.015	http://dx.doi.org/10.1016/j.amjoto.2019.02.015	https://www.embase.com/search/results?subaction=viewrecord&id=L2001610190&from=export	https://ucelinks.cdlib.org/sfx_local?sid=EMBASE&sid=EMBASE&issn=1532818X&id=doi:10.1016%2Fj.amjoto.2019.02.015&atitle=Commentary+on+topical+platelet+rich+plasma+versus+hyaluronic+acid+during+fat+graft+myringoplasty&stitle=Am.+J.+Otolaryngol.+Head+Neck+Med.+Surg.&title=American+Journal+of+Otolaryngology+-+Head+and+Neck+Medicine+and+Surgery&volume=40&issue=3&spage=465&epage=466&aulast=Jin&aufirst=K…	Copyright 2019 Elsevier B.V., All rights reserved.
Comparison of tissues for tympanoplasty		Metasch M.L., Stoppe T., Mota C., Danti S., Bornitz M., Berrettini S., Moroni L., Zahnert T., Neudert M.	(Metasch M.L.; Zahnert T.; Neudert M.) Universitätsklinikum Dresden/Klinik für HNO, Dresden, Germany. , (Stoppe T.; Bornitz M.) ERCD, Universitätsklinikum Dresden/Klinik für HNO, Dresden, Germany. , (Mota C.; Moroni L.) Department of Complex Tissue Regeneration (CTR), Universität Maastricht, Maastricht, Netherlands. , (Danti S.; Berrettini S.) OtoLab, Universität Pisa, Pisa, Italy.	M.L. Metasch, Universitätsklinikum Dresden/Klinik für HNO, Dresden, Germany.			2019-10-09	Laryngo- Rhino- Otologie (2019) 98 Supplement 2 (S254-S255). Date of Publication: 1 Apr 2019	Laryngo- Rhino- Otologie	2019	98		S254	S255	1 Apr 2019	Conference Abstract	90. Jahresversammlung der Deutschen Gesellschaft fur HNO-Heilkunde, Kopf- und Hals-Chirurgie e.V.	Germany, Berlin	2019-05-29 to 2019-06-01		1438-8685		Georg Thieme Verlag	Introduction: Usually the eardrum is reconstructed with autologous fascia, cartilage or perichondrium. These human tissues vary interpersonally in their acousto-mechanical and structural properties. The majority of eardrum defects can be sufficiently closed, but often an air-bone gap (ABG) remains or the perforation reappears. With artificial replacement materials, it is expected that eardrum rec…				platelet-rich fibrin	tympanoplasty	artificial membrane, cartilage, conference abstract, controlled study, eardrum, excitation, human, human cell, human tissue, leukocyte, membrane structure, perforation, rigidity, sound, vibration									English	English			L629494455			https://www.embase.com/search/results?subaction=viewrecord&id=L629494455&from=export	https://ucelinks.cdlib.org/sfx_local?sid=EMBASE&sid=EMBASE&issn=14388685&id=doi:&atitle=Comparison+of+tissues+for+tympanoplasty&stitle=Laryngo-+Rhino-+Otol.&title=Laryngo-+Rhino-+Otologie&volume=98&issue=&spage=S254&epage=S255&aulast=Metasch&aufirst=M.L.&auinit=M.L.&aufull=Metasch+M.L.&coden=&isbn=&pages=S254-S255&date=2019&auinit1=M&auinitm=L	Copyright 2019 Elsevier B.V., All rights reserved.
Mastoid Reconstruction With Platelet-Rich Plasma and Bone Pate After Canal Wall Down Mastoidectomy: A Preliminary Report		Askar S.M., Saber I.M., Omar M.	(Askar S.M., askr_sh2000@yahoo.com; Saber I.M.; Omar M.) Department of Otorhinolaryngology—Head and Neck Surgery, Faculty of Medicine, Zagazig University, Zagazig, Egypt.	S.M. Askar, Department of Otorhinolaryngology—Head and Neck Surgery, Faculty of Medicine, Zagazig University, Zagazig, Egypt. Email: askr_sh2000@yahoo.com		2019-11-12		Ear, Nose and Throat Journal (2019). Date of Publication: 2019	Ear, Nose and Throat Journal	2019					2019	Article in Press					0145-5613		info@sagepub.co.ukSAGE Publications Ltd	Objectives: Mastoid reconstruction principle had been described to overcome problems of chronic discharging cavity. Different materials were used; nonbiologic materials seem to be less preferred. Platelet-rich plasma (PRP) could promote the regeneration of mineralized tissues. In this work, the authors present a simple and easy technique for mastoid reconstruction with PRP and cortical bone pate.…		mastoid obliteration,mastoid reconstruction,mastoidectomy,platelet-rich plasma			mastoidectomy, thrombocyte rich plasma	adult, article, case report, case study, clinical article, cortical bone, eardrum perforation, female, fistula, follow up, human, human tissue, male, relapse, stenosis, surgical technique									English	English		31581830	L2003513931	10.1177/0145561319879789	http://dx.doi.org/10.1177/0145561319879789	https://www.embase.com/search/results?subaction=viewrecord&id=L2003513931&from=export	https://ucelinks.cdlib.org/sfx_local?sid=EMBASE&sid=EMBASE&issn=01455613&id=doi:10.1177%2F0145561319879789&atitle=Mastoid+Reconstruction+With+Platelet-Rich+Plasma+and+Bone+Pate+After+Canal+Wall+Down+Mastoidectomy%3A+A+Preliminary+Report&stitle=Ear+Nose+Throat+J.&title=Ear%2C+Nose+and+Throat+Journal&volume=&issue=&spage=&epage=&aulast=Askar&aufirst=Sherif+M.&auinit=S.M.&aufull=Askar+S.M.&coden=ENT…	Copyright 2019 Elsevier B.V., All rights reserved.
Safety and efficacy of autologous platelet-rich fibrin on graft uptake in myringoplasty: A randomized controlled trial		Nair N.P., Alexander A., Abhishekh B., Hegde J.S., Ganesan S., Saxena S.K.	(Nair N.P., nithinprakasannair.2008@gmail.com; Alexander A.; Abhishekh B.; Hegde J.S.; Ganesan S.; Saxena S.K.) Department of ENT, Jawaharlal Institute of Postgraduate Medical Education and Research (JIPMER), Dhanvantari Nagar, Pondicherry, Tamil Nadu, India.	N.P. Nair, Department of ENT, Jawaharlal Institute of Postgraduate Medical Education and Research (JIPMER), Dhanvantari Nagar, Pondicherry, Tamil Nadu, India. Email: nithinprakasannair.2008@gmail.com		2018-05-16	2019-02-01	International Archives of Otorhinolaryngology (2019) 23:1 (77-82). Date of Publication: 1 Jan 2019	International Archives of Otorhinolaryngology	2019	23	1	77	82	1 Jan 2019	Article					1809-4864 (electronic),1809-9777		iaorl@iaorl.orgGeorg Thieme Verlag	Introduction Chronic suppurative otitis media is a common ailment in developing countries, and it generally presents with otorrhea and hearing loss. Different surgical procedures have been used to treat otitis media; among them is myringoplasty, which is a procedure that includes repair of the tympanic membrane. Platelet concentrates have been used widely in different types of wounds and are foun…		Myringoplasty tympanic membrane platelet-rich fibrin graft uptake	platelet-rich fibrin (adverse drug reaction, drug therapy)	antibiotic agent (drug therapy)	chronic suppurative otitis media, drug efficacy, drug safety, myringoplasty, thrombocyte rich plasma	adult, article, comparative study, controlled study, disease duration, drug uptake, dry ear (drug therapy), ear disease (drug therapy), ear plug, ear transplantation, eardrum perforation (drug therapy), female, follow up, human, infection rate, major clinical study, male, otitis, otoscope, otoscopy, postoperative infection (complication, drug therapy, side effect), priority journal, randomized co…							Otorhinolaryngology (11), Drug Literature Index (37), Adverse Reactions Titles (38), Microbiology: Bacteriology, Mycology, Parasitology and Virology (4), Surgery (9)		English	English			L622110535	10.1055/s-0038-1649495	http://dx.doi.org/10.1055/s-0038-1649495	https://www.embase.com/search/results?subaction=viewrecord&id=L622110535&from=export	https://ucelinks.cdlib.org/sfx_local?sid=EMBASE&sid=EMBASE&issn=18094864&id=doi:10.1055%2Fs-0038-1649495&atitle=Safety+and+efficacy+of+autologous+platelet-rich+fibrin+on+graft+uptake+in+myringoplasty%3A+A+randomized+controlled+trial&stitle=Int.+Arch.+Otorhinolaryngol.&title=International+Archives+of+Otorhinolaryngology&volume=23&issue=1&spage=77&epage=82&aulast=Nair&aufirst=Nithin+Prakasan&auinit…	Copyright 2019 Elsevier B.V., All rights reserved.
Platelet-Rich Plasma Fat Graft versus Cartilage Perichondrium for Repair of Medium-Size Tympanic Membrane Perforations		Mandour M.F., Elsheikh M.N., Khalil M.F.	(Mandour M.F., mahmoud.mandour@med.tanta.edu.eg; Elsheikh M.N.) Department of Otolaryngology–Head and Neck Surgery, Tanta University, Tanta, Egypt. , (Khalil M.F.) Department of Otolaryngology–Head and Neck Surgery, Zefta General Hospital, Zefta, Egypt.	M.F. Mandour, Department of Otolaryngology–Head and Neck Surgery, Tanta University, Tanta, Egypt. Email: mahmoud.mandour@med.tanta.edu.eg		2018-08-08	2019-11-01	Otolaryngology - Head and Neck Surgery (United States) (2019) 160:1 (116-121). Date of Publication: 1 Jan 2019	Otolaryngology - Head and Neck Surgery (United States)	2019	160	1	116	121	1 Jan 2019	Article					1097-6817 (electronic),0194-5998		claims@sagepub.comSAGE Publications Inc.	Objectives: To compare clinical and audiologic outcomes among patients who underwent myringoplasty with fat graft enriched with platelet-rich plasma and cartilage perichondrium graft. Study Design: Prospective randomized controlled study. Setting: Department of Otolaryngology–Head and Neck Surgery, Tanta University, Egypt. Subjects and Methods: The study comprised 50 patients who had tympanic mem…		fat plug,myringoplasty,platelet-rich plasma		gelfoam	cartilage perichondrium, composite skin graft, eardrum perforation (surgery), perichondrium, thrombocyte rich plasma	AC40, adult, article, audiometer, bone conduction hearing aid, cartilage perichondrium myringoplasty, comparative study, controlled study, eardrum, external auditory canal, female, follow up, head and neck surgery, hearing impairment, human, major clinical study, male, medical society, myringoplasty, postoperative period, preoperative period, prospective study, pure tone audiometry, randomized co…			(Interacoustics, Denmark)AC40	Interacoustics (Denmark)			Otorhinolaryngology (11), Surgery (9)		English	English		30037309	L623338283	10.1177/0194599818789146	http://dx.doi.org/10.1177/0194599818789146	https://www.embase.com/search/results?subaction=viewrecord&id=L623338283&from=export	https://ucelinks.cdlib.org/sfx_local?sid=EMBASE&sid=EMBASE&issn=10976817&id=doi:10.1177%2F0194599818789146&atitle=Platelet-Rich+Plasma+Fat+Graft+versus+Cartilage+Perichondrium+for+Repair+of+Medium-Size+Tympanic+Membrane+Perforations&stitle=Otolaryngol.+Head+Neck+Surg.&title=Otolaryngology+-+Head+and+Neck+Surgery+%28United+States%29&volume=160&issue=1&spage=116&epage=121&aulast=Mandour&aufirst=Mah…	Copyright 2019 Elsevier B.V., All rights reserved.
Impact of platelet-rich fibrin therapy in tympanoplasty type 1 surgery on graft survival and frequency-specific hearing outcomes: A retrospective analysis in patients with tympanic membrane perforation due to chronic otitis media		Gökçe Kütük S., Özdaş T.	(Gökçe Kütük S., drsinem2@gmail.com) Department of Otorhinolaryngology, Aydln State Hospital, Turkey. , (Özdaş T.) Department of Otorhinolaryngology, University of Health Sciences Adana City Hospital, Turkey.	S. Gökçe Kütük, Department of Otorhinolaryngology, Aydln State Hospital, Turkey. Email: drsinem2@gmail.com		2019-12-31	2020-01-09	Journal of Laryngology and Otology (2019) 133:12 (1068-1073). Date of Publication: 2019	Journal of Laryngology and Otology	2019	133	12	1068	1073	2019	Article					1748-5460 (electronic),0022-2151		Journals_subscriptions@cup.cam.ac.ukCambridge University Press	Objective To evaluate the impact of platelet-rich fibrin therapy in tympanoplasty type 1 surgery on graft survival and frequency-specific hearing outcomes.Methods Patients who underwent tympanoplasty type 1 surgery were randomised into temporal fascia graft alone (n = 55) and temporal fascia graft plus platelet-rich fibrin therapy (n = 36) groups. Graft survival and hearing outcomes were recorded…		Fascia Graft,Graft Survival,Otitis Media,Platelet-Rich Fibrin,Tympanic Membrane Perforation,Tympanoplasty	platelet-rich fibrin (drug therapy)	antibiotic agent, gelfoam	chronic otitis media, eardrum perforation (complication, drug therapy, surgery), graft survival, hearing, tympanoplasty	adult, air conduction, article, cohort analysis, controlled study, fascia, female, gelfoam, human, major clinical study, male, postoperative period, pure tone audiometry, retrospective study, surgical technique, treatment outcome, wound healing			(Pfizer, United States)Gelfoam	Pfizer (United States)			Otorhinolaryngology (11), Drug Literature Index (37)		English	English		31735178	L630311903	10.1017/S0022215119002391	http://dx.doi.org/10.1017/S0022215119002391	https://www.embase.com/search/results?subaction=viewrecord&id=L630311903&from=export	https://ucelinks.cdlib.org/sfx_local?sid=EMBASE&sid=EMBASE&issn=17485460&id=doi:10.1017%2FS0022215119002391&atitle=Impact+of+platelet-rich+fibrin+therapy+in+tympanoplasty+type+1+surgery+on+graft+survival+and+frequency-specific+hearing+outcomes%3A+A+retrospective+analysis+in+patients+with+tympanic+membrane+perforation+due+to+chronic+otitis+media&stitle=J.+Laryngol.+Otol.&title=Journal+of+Laryngolo…	Copyright 2020 Elsevier B.V., All rights reserved.
Topical platelet rich plasma versus hyaluronic acid during fat graft myringoplasty		Fouad Y.A., Abdelhady M., El-Anwar M., Merwad E.	(Fouad Y.A., yasser_ent@zu.edu.eg; Abdelhady M.; El-Anwar M.; Merwad E.) Faculty of medicine, Zagazig University, Egypt.	Y.A. Fouad, Faculty of Medicine, Zagazig University, Zagazig, Egypt. Email: yasser_ent@zu.edu.eg		2018-10-05	2018-10-30	American Journal of Otolaryngology - Head and Neck Medicine and Surgery (2018) 39:6 (741-745). Date of Publication: 1 Nov 2018	American Journal of Otolaryngology - Head and Neck Medicine and Surgery	2018	39	6	741	745	1 Nov 2018	Article					1532-818X (electronic),0196-0709		W.B. Saunders	Objectives: To evaluate the effect of adding platelet rich plasma (PRP) or Hyaluronic acid (HA) to fat graft myringoplasty (FGM) for medium sized central tympanic membrane (TM) perforations. Methods: This is a retrospective study conducted on 69 patients with medium sized central TM perforations. In 21 patients, PRP was used with the FGM; and in 23 patients, HA was used with the FGM; while in 25 …		Fat graft,Hyaluronic acid,Myringoplasty,Platelet rich plasma,Tympanic membrane	hyaluronic acid (drug therapy, special situation for pharmacovigilance)		fat graft myringoplasty, myringoplasty, thrombocyte rich plasma, topical treatment	adolescent, adult, article, child, clinical evaluation, comparative effectiveness, controlled study, drug efficacy, eardrum perforation (drug therapy, surgery, therapy), female, human, major clinical study, male, operation duration, postoperative pain, priority journal, retrospective study, surgical patient, therapy effect, treatment outcome					hyaluronic acid (31799-91-4, 9004-61-9, 9067-32-7)		Otorhinolaryngology (11), Drug Literature Index (37)		English	English	20180684808	30173940	L2001067198	10.1016/j.amjoto.2018.08.004	http://dx.doi.org/10.1016/j.amjoto.2018.08.004	https://www.embase.com/search/results?subaction=viewrecord&id=L2001067198&from=export	https://ucelinks.cdlib.org/sfx_local?sid=EMBASE&sid=EMBASE&issn=1532818X&id=doi:10.1016%2Fj.amjoto.2018.08.004&atitle=Topical+platelet+rich+plasma+versus+hyaluronic+acid+during+fat+graft+myringoplasty&stitle=Am.+J.+Otolaryngol.+Head+Neck+Med.+Surg.&title=American+Journal+of+Otolaryngology+-+Head+and+Neck+Medicine+and+Surgery&volume=39&issue=6&spage=741&epage=745&aulast=Fouad&aufirst=Yasser+Ahmed&…	Copyright 2018 Elsevier B.V., All rights reserved.
Studying the result of underlay myringoplasty using platelet-rich plasma		Yadav S.P.S., Malik J.S., Malik P., Sehgal P.K., Gulia J.S., Ranga R.K.	(Yadav S.P.S.; Malik J.S.; Malik P., drpriyamalik09@gmail.com; Gulia J.S.; Ranga R.K.) Department of Otolaryngology, Post-Graduate Institute of Medical Sciences ('PGIMS'), Rohtak, India. , (Sehgal P.K.) Department of Blood Transfusion, Post-Graduate Institute of Medical Sciences ('PGIMS'), Rohtak, India.	P. Malik, Department of Otolaryngology, Post-Graduate Institute of Medical Sciences ('PGIMS'), Rohtak, India. Email: drpriyamalik09@gmail.com		2018-11-05	2019-01-03	Journal of Laryngology and Otology (2018) 132:11 (990-994). Date of Publication: 1 Nov 2018	Journal of Laryngology and Otology	2018	132	11	990	994	1 Nov 2018	Article					1748-5460 (electronic),0022-2151		Journals_subscriptions@cup.cam.ac.ukCambridge University Press	Objective Perforations of the tympanic membrane are treated with various surgical techniques and materials. This study aimed to determine the efficacy of platelet-rich plasma during underlay myringoplasty.Methods The study included 40 patients. Autologous platelet-rich plasma was applied in-between temporalis fascia graft and tympanic membrane remnant during underlay myringoplasty in group 1 (n =…		Myringoplasty,Otitis Media, Suppurative,Platelet-Derived Growth Factor,Platelet-Rich Plasma,Tympanoplasty		calcium chloride, gelfoam, thrombin, thrombocyte concentrate	blood autotransfusion, myringoplasty, thrombocyte rich plasma, underlay myringoplasty	adolescent, adult, article, auditory threshold, chronic otitis media, clinical article, controlled study, eardrum, eardrum perforation (surgery), female, graft rejection, hearing impairment, host resistance, human, India, local anesthesia, male, physical examination, preoperative evaluation, prospective study, pure tone audiometry, randomized controlled trial, surgical technique, temporalis fasci…					calcium chloride (10043-52-4), thrombin (9002-04-4, 869858-13-9)		Otorhinolaryngology (11), Hematology (25)		English	English		30370872	L624674828	10.1017/S0022215118001846	http://dx.doi.org/10.1017/S0022215118001846	https://www.embase.com/search/results?subaction=viewrecord&id=L624674828&from=export	https://ucelinks.cdlib.org/sfx_local?sid=EMBASE&sid=EMBASE&issn=17485460&id=doi:10.1017%2FS0022215118001846&atitle=Studying+the+result+of+underlay+myringoplasty+using+platelet-rich+plasma&stitle=J.+Laryngol.+Otol.&title=Journal+of+Laryngology+and+Otology&volume=132&issue=11&spage=990&epage=994&aulast=Yadav&aufirst=S.P.S.&auinit=S.P.S.&aufull=Yadav+S.P.S.&coden=JLOTA&isbn=&pages=990-994&date=2018&…	Copyright 2018 Elsevier B.V., All rights reserved.
Comparative evaluation of two different doses of dexmedetomidine for tympanoplasty under monitored anaesthesia care		Hemlata, Agarwal J., Tripathi S.K., Kapoor R., Jafa S., Malik A., Wahal R., Awasthi A.	(Hemlata, hema2211@yahoo.co.in; Agarwal J.; Tripathi S.K.; Kapoor R.; Jafa S.; Malik A.; Wahal R.; Awasthi A.) Department of Anaesthesiology, King George's Medical University, Lucknow, India.	Hemlata, Type IV/3, SGPGI Campus, Lucknow, India. Email: hema2211@yahoo.co.in		2018-08-14	2018-08-28	Journal of Clinical and Diagnostic Research (2018) 12:8 (UC06-UC10). Date of Publication: 1 Aug 2018	Journal of Clinical and Diagnostic Research	2018	12	8	UC06	UC10	1 Aug 2018	Article					0973-709X (electronic),2249-782X		No 3, 1/9 Roop Nagar,GT Karnal Road, Delhi, India. Journal of Clinical and Diagnostic Research	Introduction: There are several advantages of performing tympanoplasty under Monitored Anaesthesia Care (MAC) and Dexmedetomidine is a good sedative-analgesic for MAC. Aim: To compare the analgesic and sedative efficacy of two different loading doses of dexmedetomidine for tympanoplasty under MAC. Materials and Methods: After taking ethical committee approval, patients were allocated into two gro…		Alpha 2-receptor agonist,Conscious sedation,Local anaesthesia,Patient satisfaction,Surgeon satisfaction		amoxicillin, calcium phosphate, fibrin, lidocaine, paracetamol, platelet-rich fibrin, unclassified drug	soft tissue, tooth socket	adhesion, adult, article, bleeding, case report, clinical article, clinical examination, cone beam computed tomography, dental restoration, follow up, gingiva, healing, human, incisor, inflammation, interdental papilla, male, mouth hygiene, plaque index, thrombocyte, tooth extraction, tooth papilla, tooth prosthesis, treatment duration					amoxicillin (26787-78-0, 34642-77-8, 61336-70-7), calcium phosphate (10103-46-5, 13767-12-9, 14358-97-5, 7758-87-4), fibrin (9001-31-4), lidocaine (137-58-6, 24847-67-4, 56934-02-2, 73-78-9), paracetamol (103-90-2)		Otorhinolaryngology (11), Anesthesiology (24), Drug Literature Index (37), Surgery (9)		English	English	20180552005		L623327122	10.7860/JCDR/2018/35818.11878	http://dx.doi.org/10.7860/JCDR/2018/35818.11878	https://www.embase.com/search/results?subaction=viewrecord&id=L623327122&from=export	https://ucelinks.cdlib.org/sfx_local?sid=EMBASE&sid=EMBASE&issn=0973709X&id=doi:10.7860%2FJCDR%2F2018%2F35818.11878&atitle=Comparative+evaluation+of+two+different+doses+of+dexmedetomidine+for+tympanoplasty+under+monitored+anaesthesia+care&stitle=J.+Clin.+Diagn.+Res.&title=Journal+of+Clinical+and+Diagnostic+Research&volume=12&issue=8&spage=UC06&epage=UC10&aulast=Hemlata&aufirst=&auinit=&aufull=Hem…	Copyright 2018 Elsevier B.V., All rights reserved.
Platelet-Rich Plasma in Reconstruction of Posterior Meatal Wall after Canal Wall Down Mastoidectomy		El-Sayed Abd Elbary M., Nasr W.F., Sorour S.S.	(El-Sayed Abd Elbary M.) Department of Otorhinolaryngology and Head and Neck Surgery, Faculty of Medicine, Zagazig University, Zagazig, Egypt. , (Nasr W.F., wail.fayez@yahoo.com; Sorour S.S.) Department of Otorhinolaryngology and Head and Neck Surgery, Faculty of Human Medicine, Zagazig University, 12 Abo Bakr Esedeek Villat El Gamma Zagazig, Zagazig, El Sharkya, Egypt.	W.F. Nasr, Department of Otorhinolaryngology and Head and Neck Surgery, Faculty of Human Medicine, Zagazig University, 12 Abo Bakr Esedeek Villat El Gamma Zagazig, Zagazig, El Sharkya, Egypt. Email: wail.fayez@yahoo.com		2017-05-26	2018-05-11	International Archives of Otorhinolaryngology (2018) 22:2 (103-107). Date of Publication: 1 Apr 2018	International Archives of Otorhinolaryngology	2018	22	2	103	107	1 Apr 2018	Article					1809-4864 (electronic),1809-9777		iaorl@iaorl.orgGeorg Thieme Verlag	Introduction Canal wall down (CWD) mastoidectomy has many drawbacks, including chronic otorrhea not responding to medications, granulations, dizziness on exposure to cold or hot water, and tendency of debris accumulation in the mastoid cavity, demanding periodic cleaning. Many of these problems can be solved by reconstruction of the posterior meatal wall (PMW). Objectives To assess the results of…		Cholesteatoma,Platelet-rich plasma,Titanium			ear reconstruction, mastoidectomy, posterior meatal wall reconstruction, thrombocyte rich plasma	adolescent, adult, air bone gab, air conduction, article, auditory system parameters, child, cholesteatoma, chronic suppurative otitis media, clinical article, eardrum, external auditory canal, female, hearing impairment, human, male, otorrhea (complication), postoperative period, preoperative period, priority journal, pure tone audiometry, surgical mesh, surgical technique							Otorhinolaryngology (11), Radiology (14), Surgery (9)		English	English	20170362586		L616330871	10.1055/s-0037-1602694	http://dx.doi.org/10.1055/s-0037-1602694	https://www.embase.com/search/results?subaction=viewrecord&id=L616330871&from=export	https://ucelinks.cdlib.org/sfx_local?sid=EMBASE&sid=EMBASE&issn=18094864&id=doi:10.1055%2Fs-0037-1602694&atitle=Platelet-Rich+Plasma+in+Reconstruction+of+Posterior+Meatal+Wall+after+Canal+Wall+Down+Mastoidectomy&stitle=Int.+Arch.+Otorhinolaryngol.&title=International+Archives+of+Otorhinolaryngology&volume=22&issue=2&spage=103&epage=107&aulast=El-Sayed+Abd+Elbary&aufirst=Mohammad&auinit=M.&aufull=…	Copyright 2018 Elsevier B.V., All rights reserved.
Efficacy of Platelet-Rich Plasma on Fat Grafts in the Repair of Tympanic Membrane Perforations: An Experimental Study		Aksoy M.A., Açıkalın M.F., Gürbüz M.K., Özüdoğru E.N., Canaz F., Kaya E., Pınarbaşlı M.Ö., İncesulu A., Çaklı H., Cingi C.	(Aksoy M.A.) Department of Ear Nose and Throat, Gölköy State Hospital, Turkey. , (Açıkalın M.F.; Canaz F.) Department of Pathology, Eskişehir Osmangazi University School of Medicine, Turkey. , (Gürbüz M.K.; Özüdoğru E.N.; Kaya E.; Pınarbaşlı M.Ö.; İncesulu A.; Çaklı H.; Cingi C.) Department of Ear Nose and Throat, Eskişehir Osmangazi University School of Medicine, Turkey.			2019-03-01	2019-10-16	The journal of international advanced otology (2018) 14:1 (58-62). Date of Publication: 1 Apr 2018	The journal of international advanced otology	2018	14	1	58	62	1 Apr 2018	Article					1308-7649		NLM (Medline)	OBJECTIVE: We investigated the use of autologous platelet-rich plasma (PRP) to improve the success rate of fat graft myringoplasty in perforated tympanic membranes of rats. MATERIALS AND METHODS: A total of 20 healthy Wistar albino female rats were divided into two groups. In Group 1, the left tympanic membranes were perforated and grafted with a fat graft that was harvested from the inguinal reg…					physiology, transplantation	adipocyte, adipose tissue, animal, comparative study, eardrum, eardrum perforation (surgery), female, follow up, graft rejection (prevention), myringoplasty, pathology, procedures, rat, thrombocyte rich plasma, ultrastructure, Wistar rat									English	English		29283097	L626511670	10.5152/iao.2017.3845	http://dx.doi.org/10.5152/iao.2017.3845	https://www.embase.com/search/results?subaction=viewrecord&id=L626511670&from=export	https://ucelinks.cdlib.org/sfx_local?sid=EMBASE&sid=EMBASE&issn=13087649&id=doi:10.5152%2Fiao.2017.3845&atitle=Efficacy+of+Platelet-Rich+Plasma+on+Fat+Grafts+in+the+Repair+of+Tympanic+Membrane+Perforations%3A+An+Experimental+Study&stitle=J+Int+Adv+Otol&title=The+journal+of+international+advanced+otology&volume=14&issue=1&spage=58&epage=62&aulast=Aksoy&aufirst=Mehmet+Akif&auinit=M.A.&aufull=Aksoy+…	This record is sourced from MEDLINE/PubMed, a database of the U.S. National Library of Medicine
The effect of PRP-enriched gelfoam on chronic tympanic membrane perforation: A double-blind randomized clinical trial		Saeedi M., Ajalloueian M., Zare E., Taheri A., Yousefi J., Mirlohi S.M.J., Aref N.M., Saeedi M.J., Khosravi M.H.	(Saeedi M.; Ajalloueian M.; Taheri A.; Yousefi J.) Department of Otorhinolaryngology-Head and Neck Surgery, Faculty of Medicine, Baqiyatallah University of Medical Sciences, Tehran, Iran. , (Saeedi M.) International Otorhinolaryngology Research Association (IORA), Universal Scientific Education and Research Network (USERN), Tehran, Iran. , (Zare E.) Stud. Research Committee, Baqiyatallah Universi…	M.H. Khosravi, Stud. Research Committee, Baqiyatallah University of Medical Sciences, Mollasadra st., Vanaq sq., Tehran, Iran. Email: dr.mhkhosravi@gmail.com		2018-01-19	2018-01-23	International Tinnitus Journal (2017) 21:2 (108-111). Date of Publication: 1 Dec 2017	International Tinnitus Journal	2017	21	2	108	111	1 Dec 2017	Article					0946-5448		International Tinnitus Journal	Objective: To evaluate the effect of PRP-enriched gelfoam on the healing of chronic TM perforation in comparison with gelfoam alone. Methods: In this double-blind randomized clinical trial Patients with chronic tympanic membrane were randomly allocated to two groups; intervention group underwent tympanoplasty with platelet rich plasma (PRP)enriched gel foams and control group underwent operation …		Gelfoam,Platelet rich plasma,Tympanic membrane perforation,Tympanic membrane repair,Tympanic membrane rupture	gelfoam, platelet rich plasma enriched gelfoam	unclassified drug	eardrum perforation (surgery)	adult, article, clinical article, controlled study, double blind procedure, female, hospitalization cost, human, male, otorrhea (complication), postoperative period, priority journal, randomized controlled trial, therapy effect, tympanoplasty, wound healing							Otorhinolaryngology (11)		English	English		29336128	L620223452	10.5935/0946-5448.20170021	http://dx.doi.org/10.5935/0946-5448.20170021	https://www.embase.com/search/results?subaction=viewrecord&id=L620223452&from=export	https://ucelinks.cdlib.org/sfx_local?sid=EMBASE&sid=EMBASE&issn=09465448&id=doi:10.5935%2F0946-5448.20170021&atitle=The+effect+of+PRP-enriched+gelfoam+on+chronic+tympanic+membrane+perforation%3A+A+double-blind+randomized+clinical+trial&stitle=Int.+Tinnitus+J.&title=International+Tinnitus+Journal&volume=21&issue=2&spage=108&epage=111&aulast=Saeedi&aufirst=Masoumeh&auinit=M.&aufull=Saeedi+M.&coden=…	Copyright 2019 Elsevier B.V., All rights reserved.
Platelet-rich plasma myringoplasty: A new office procedure for the repair of small tympanic membrane perforations		El-Anwar M.W., Elnashar I., Foad Y.A.	(El-Anwar M.W., mwenteg@yahoo.com; Elnashar I.; Foad Y.A.) Department of Otolaryngology-Head and Neck Surgery, Zagazig University Faculty of Medicine, Zagazig, Egypt.	M.W. El-Anwar, Department of Otolaryngology-Head and Neck Surgery, Zagazig University Faculty of Medicine, Zagazig, Egypt. Email: mwenteg@yahoo.com		2017-09-01	2017-09-08	Ear, Nose and Throat Journal (2017) 96:8 (312-316). Date of Publication: 1 Aug 2017	Ear, Nose and Throat Journal	2017	96	8	312	316	1 Aug 2017	Article					0145-5613		Medquest Communications LLC	We conducted a prospective study to assess the effectiveness of a platelet-rich plasma hourglass graft in the repair of small tympanic membrane perforations as an office-based procedure. Our study population was made up of 25 patients-10 men and 15 women, aged 19 to 45 years (mean: 30.4 ± 7.2)-who each underwent repair of one eardrum. After administration of topical anesthesia, a single piece of …				lidocaine plus prilocaine (topical drug administration)	eardrum perforation (surgery), myringoplasty, platelet rich plasma myringoplasty, thrombocyte rich plasma	adult, article, bleeding, blood sampling, clinical article, clinical effectiveness, disease severity, ear infection, female, hearing impairment, human, human cell, hyperkeratosis, male, minimally invasive surgery, patient safety, prospective study, taste disorder, tinnitus, topical anesthesia, venous blood, vertigo	(Astra Zeneca, United Kingdom)EMLA	Astra Zeneca (United Kingdom)			lidocaine plus prilocaine (101362-25-8)		Otorhinolaryngology (11), Hematology (25), Drug Literature Index (37)		English	English	20170609824	28846786	L618030310			https://www.embase.com/search/results?subaction=viewrecord&id=L618030310&from=export	https://ucelinks.cdlib.org/sfx_local?sid=EMBASE&sid=EMBASE&issn=01455613&id=doi:&atitle=Platelet-rich+plasma+myringoplasty%3A+A+new+office+procedure+for+the+repair+of+small+tympanic+membrane+perforations&stitle=Ear+Nose+Throat+J.&title=Ear%2C+Nose+and+Throat+Journal&volume=96&issue=8&spage=312&epage=316&aulast=El-Anwar&aufirst=Mohammad+Waheed&auinit=M.W.&aufull=El-Anwar+M.W.&coden=ENTJD&isbn=&pag…	Copyright 2017 Elsevier B.V., All rights reserved.
Platelet-Rich Plasma Application for Acute Tympanic Membrane Perforations		Karataylı Özgürsoy S., Tunçkaşık M.E., Tunçkaşık F., Akıncıoğlu E., Doğan H., Kocatürk S.	(Karataylı Özgürsoy S., selminkrt@hotmail.com) Department of Otolaryngology, Ufuk University School of Medicine, Ankara, Turkey, (Tunçkaşık M.E.; Tunçkaşık F.; Akıncıoğlu E.; Doğan H.; Kocatürk S.)				2017-12-22	The journal of international advanced otology (2017) 13:2 (195-199). Date of Publication: 1 Aug 2017	The journal of international advanced otology	2017	13	2	195	199	1 Aug 2017	Article					1308-7649			OBJECTIVE: To assess the efficacy of the application of platelet-rich plasma (PRP) in the healing process of acute tympanic membrane perforations (TMPs).MATERIALS AND METHODS: Acute TMPs were made in both the ears of 12 New Zealand rabbits. Plasma gel was applied at the right tympanic membrane (TM) of the same animal until the perforations were closed. The left TM was left untreated. On days 1, 4…					thrombocyte rich plasma	animal, animal model, eardrum perforation (therapy), female, Leporidae, male, pathology, time factor, wound healing									English	English		28084996	L619809502	10.5152/iao.2016.2533	http://dx.doi.org/10.5152/iao.2016.2533	https://www.embase.com/search/results?subaction=viewrecord&id=L619809502&from=export	https://ucelinks.cdlib.org/sfx_local?sid=EMBASE&sid=EMBASE&issn=13087649&id=doi:10.5152%2Fiao.2016.2533&atitle=Platelet-Rich+Plasma+Application+for+Acute+Tympanic+Membrane+Perforations&stitle=J+Int+Adv+Otol&title=The+journal+of+international+advanced+otology&volume=13&issue=2&spage=195&epage=199&aulast=Karatayl%C4%B1+%C3%96zg%C3%BCrsoy&aufirst=Selmin&auinit=S.&aufull=Karatayl%C4%B1+%C3%96zg%C3%BC…	Copyright 2017 Medline is the source for the citation and abstract of this record.
How to manage the traumatic tympanic membrane perforations is best		Lou Z.	(Lou Z., louzhengcai@163.com) Department of Otorhinolaryngology, The Affiliated YiWu Hospital of Wenzhou Medical University, Zhejiang, China.	Z. Lou, Department of Otorhinolaryngology, The Affiliated YiWu Hospital of Wenzhou Medical University, Zhejiang, China. Email: louzhengcai@163.com		2016-09-01	2016-12-20	Acta Oto-Laryngologica (2017) 137:1 (111-112). Date of Publication: 2 Jan 2017	Acta Oto-Laryngologica	2017	137	1	111	112	2 Jan 2017	Letter					1651-2251 (electronic),0001-6489		healthcare.enquiries@informa.comTaylor and Francis Ltd				fibrin (drug therapy), platelet-rich fibrin (drug therapy)	antibiotic agent, fibroblast growth factor 2, gelfoam, unclassified drug	ear injury (drug therapy, drug therapy), eardrum perforation (drug therapy, drug therapy), traumatic tympanic membrane perforation (drug therapy, drug therapy)	air bone gap, auditory system parameters, blast injury, blood sampling, cell migration, centrifugation, epithelium cell, excision, fibroblast, healing, human, letter, perception deafness, priority journal, randomized controlled trial (topic), secondary infection, sex					fibrin (9001-31-4), fibroblast growth factor 2 (106096-93-9)		Otorhinolaryngology (11), Drug Literature Index (37)		English		20160624290	27546379	L611873446	10.1080/00016489.2016.1217428	http://dx.doi.org/10.1080/00016489.2016.1217428	https://www.embase.com/search/results?subaction=viewrecord&id=L611873446&from=export	https://ucelinks.cdlib.org/sfx_local?sid=EMBASE&sid=EMBASE&issn=16512251&id=doi:10.1080%2F00016489.2016.1217428&atitle=How+to+manage+the+traumatic+tympanic+membrane+perforations+is+best&stitle=Acta+Oto-Laryngol.&title=Acta+Oto-Laryngologica&volume=137&issue=1&spage=111&epage=112&aulast=Lou&aufirst=Zhengcai&auinit=Z.&aufull=Lou+Z.&coden=AOLAA&isbn=&pages=111-112&date=2017&auinit1=Z&auinitm=	Copyright 2017 Elsevier B.V., All rights reserved.
Effectiveness of topical phenytoin therapy versus platelet-rich plasma for tympanic perforations closure: Comparative study	Eficacia de la terapia tópica de fenitoína versus el plasma rico en plaquetas para el cierre de perforaciones timpánicas: Estudio comparativo	de Oca A.A.-M., Alla S.N., López-Valdés J.C.	(de Oca A.A.-M.) Coordination of the Development and Review of Clinical Practice Guidelines, ISSSTE, Mexico City, Mexico. , (Alla S.N.; López-Valdés J.C., jc.lopz@live.com) ISSSTE, Mexico City, Mexico. , (Alla S.N.) Central America Health Sciences University, Ladyville, Belize. , (López-Valdés J.C., jc.lopz@live.com) Universidad Autónoma de Tamaulipas, Facultad de Medicina de Tampico: “Dr. Albert…	J.C. López-Valdés, Av. San Fernando No 547, Primer piso, Mexico City, Mexico. Email: jc.lopz@live.com		2016-12-09	2016-12-13	Revista Medica del Hospital General de Mexico (2016) 79:4 (183-188). Date of Publication: 1 Oct 2016	Revista Medica del Hospital General de Mexico	2016	79	4	183	188	1 Oct 2016	Article					0185-1063		editorial@elsevier.comElsevier Doyma	Background: The tympanic membrane perforation is generally caused by infection or trauma. It is a condition that can cause hearing loss; its incidence varies between 1 and 3% of the population in the United States, and even less than 1% in the world population. Objective: This study is to conduct a pilot test in which the effectiveness of conservative treatment was measured and compared by applyi…		Perforated eardrum,Phenytoin,Platelet rich plasma	phenytoin (drug therapy)	amoxicillin plus clavulanic acid, ciprofloxacin, clarithromycin	perforation (drug therapy, drug therapy, surgery), thrombocyte rich plasma	adult, article, child, cholesteatoma, clinical article, comparative study, conservative treatment, drug efficacy, eardrum perforation, female, human, male, middle aged, pilot study, preschool child, tympanometry, upper respiratory tract infection, wound healing					amoxicillin plus clavulanic acid (74469-00-4, 79198-29-1), ciprofloxacin (85721-33-1), clarithromycin (81103-11-9), phenytoin (57-41-0, 630-93-3)		Otorhinolaryngology (11), Drug Literature Index (37), Internal Medicine (6)		English	English, Spanish	20160887146		L613460632	10.1016/j.hgmx.2016.05.006	http://dx.doi.org/10.1016/j.hgmx.2016.05.006	https://www.embase.com/search/results?subaction=viewrecord&id=L613460632&from=export	https://ucelinks.cdlib.org/sfx_local?sid=EMBASE&sid=EMBASE&issn=01851063&id=doi:10.1016%2Fj.hgmx.2016.05.006&atitle=Effectiveness+of+topical+phenytoin+therapy+versus+platelet-rich+plasma+for+tympanic+perforations+closure%3A+Comparative+study&stitle=Rev.+Med.+Hosp.+Gen.+Mex.&title=Revista+Medica+del+Hospital+General+de+Mexico&volume=79&issue=4&spage=183&epage=188&aulast=de+Oca&aufirst=A.+Ayala-Mon…	Copyright 2016 Elsevier B.V., All rights reserved.
Myringoplasty using fat and platelet rich plasma: A new procedure		Fouad Y.A., El-Anwar M.W.	(Fouad Y.A.; El-Anwar M.W.)	Y.A. Fouad,			2016-10-06	Otolaryngology - Head and Neck Surgery (United States) (2016) 155 Supplement 1 (P119). Date of Publication: 1 Sep 2016	Otolaryngology - Head and Neck Surgery (United States)	2016	155		P119		1 Sep 2016	Conference Abstract	Annual Meeting of the American Academy of Otolaryngology-Head and Neck Surgery Foundation 2016	United States, San Diego, CA	2016-09-18 to 2016-09-21		1097-6817		SAGE Publications Inc.	Objectives: To recognize and evaluate the technique and the results of through-perforation myringoplasty using fat and platelet rich plasma (PRP) as an office-based procedure. Methods: It is a prospective case series study on 20 patients with small dry tympanic membrane (TM) perforation from January 2015 to September 2015. Institutional Review Board approval was obtained from the faculty of medic…				gelfoam	myringoplasty, thrombocyte rich plasma	bone, case study, clinical article, ear lobe, eardrum perforation, follow up, hearing, human, institutional review, local anesthesia, medicine, myringosclerosis, surgery, university, venous blood									English	English			L612452088	10.1177/0194599816655336f	http://dx.doi.org/10.1177/0194599816655336f	https://www.embase.com/search/results?subaction=viewrecord&id=L612452088&from=export	https://ucelinks.cdlib.org/sfx_local?sid=EMBASE&sid=EMBASE&issn=10976817&id=doi:10.1177%2F0194599816655336f&atitle=Myringoplasty+using+fat+and+platelet+rich+plasma%3A+A+new+procedure&stitle=Otolaryngol.+Head+Neck+Surg.&title=Otolaryngology+-+Head+and+Neck+Surgery+%28United+States%29&volume=155&issue=&spage=P119&epage=&aulast=Fouad&aufirst=Yasser+Ahmed&auinit=Y.A.&aufull=Fouad+Y.A.&coden=&isbn=&pa…	Copyright 2016 Elsevier B.V., All rights reserved.
Role of platelet rich plasma in inlay myringoplasty		Yadav S.S., Gulia J.S., Malik J.S., Malik P.	(Yadav S.S.; Gulia J.S.; Malik J.S.; Malik P.)	S.S. Yadav,			2016-10-06	Otolaryngology - Head and Neck Surgery (United States) (2016) 155 Supplement 1 (P123). Date of Publication: 1 Sep 2016	Otolaryngology - Head and Neck Surgery (United States)	2016	155		P123		1 Sep 2016	Conference Abstract	Annual Meeting of the American Academy of Otolaryngology-Head and Neck Surgery Foundation 2016	United States, San Diego, CA	2016-09-18 to 2016-09-21		1097-6817		SAGE Publications Inc.	Objectives: (1) To evaluate the results of inlay myringoplasty using platelet rich plasma. (2) To compare the results of inlay myringoplasty using temporalis fascia with and without platelet rich plasma. Methods: Study design: A prospective study. Yearss/months study conducted: The study was undertaken from January 2014 to February 2015. Disease/condition studied: Inactive (mucosal) chronic otiti…				adhesive agent	myringoplasty, thrombocyte rich plasma	adolescent, adult, auditory threshold, bone, chronic otitis media, clinical article, controlled clinical trial, controlled study, fascia, human, independent variable, malleus, middle ear mucosa, outcome assessment, perforation, prospective study, randomized controlled trial, statistical significance, study design, surgery, tertiary care center									English	English			L612452332	10.1177/0194599816655336f	http://dx.doi.org/10.1177/0194599816655336f	https://www.embase.com/search/results?subaction=viewrecord&id=L612452332&from=export	https://ucelinks.cdlib.org/sfx_local?sid=EMBASE&sid=EMBASE&issn=10976817&id=doi:10.1177%2F0194599816655336f&atitle=Role+of+platelet+rich+plasma+in+inlay+myringoplasty&stitle=Otolaryngol.+Head+Neck+Surg.&title=Otolaryngology+-+Head+and+Neck+Surgery+%28United+States%29&volume=155&issue=&spage=P123&epage=&aulast=Yadav&aufirst=Smarpal+Singh&auinit=S.S.&aufull=Yadav+S.S.&coden=&isbn=&pages=P123-&date=…	Copyright 2016 Elsevier B.V., All rights reserved.
The application of the biologically compatible cyanacrylate-based glue for ossiculoplasty in the patients presenting with chronic otitis media	Primenenie biosovmestimogo kleya na osnove tsianakrilata pri ossikuloplastike u bol'nykh khronicheskim gnoinym srednim otitom	Semenov F.V., Skibitskaya N.F.	(Semenov F.V.; Skibitskaya N.F.) Kubansky State Medical University, Russian Ministry of Health, Krasnodar, Russia, 3500063				2017-03-16	Vestnik otorinolaringologii (2016) 81:5 (57-58). Date of Publication: 1 Jan 2016	Vestnik otorinolaringologii	2016	81	5	57	58	1 Jan 2016	Article					0042-4668							adhesive agent (drug therapy), biomaterial (drug therapy), enbucrilate (drug therapy)	middle ear reconstruction, thrombocyte rich plasma	adult, adverse event, aged, audiometry, convalescence, female, hearing impairment (diagnosis, etiology, prevention), human, male, middle aged, postoperative complication (diagnosis, etiology, prevention), procedures, prosthesis fixation, suppurative otitis media (surgery), treatment outcome, tympanoplasty					enbucrilate (25154-80-7, 6606-65-1)				Russian	English		27876740	L614761131	10.17116/otorino201681557-58	http://dx.doi.org/10.17116/otorino201681557-58	https://www.embase.com/search/results?subaction=viewrecord&id=L614761131&from=export	https://ucelinks.cdlib.org/sfx_local?sid=EMBASE&sid=EMBASE&issn=00424668&id=doi:10.17116%2Fotorino201681557-58&atitle=The+application+of+the+biologically+compatible+cyanacrylate-based+glue+for+ossiculoplasty+in+the+patients+presenting+with+chronic+otitis+media&stitle=Vestn.+Otorinolaringol.&title=Vestnik+otorinolaringologii&volume=81&issue=5&spage=57&epage=58&aulast=Semenov&aufirst=F.V.&auinit=F.…	Copyright 2017 Medline is the source for the citation and abstract of this record.
Outlook for tissue engineering of the tympanic membrane		Villar-Fernandez M.A., Lopez-Escamez J.A.	(Villar-Fernandez M.A.; Lopez-Escamez J.A.) Grupo de Otología y Otoneurología CTS495, Centro de Genómica e Investigación, Oncológica GENYO Pfizer-Universidad de Granada-Junta de Andalucia, PTS, Granada, Spain.	J.A. Lopez-Escamez, Otology and Neurotology Group CTS495, GENYO, Centre for Genomics and Oncological Research – Pfizer / University of Granada / Andalusian Regional Government, Avda de la Ilustración 114, PTS Granada, Spain.		2015-03-10	2015-03-12	Audiology Research (2015) 5:1. Date of Publication: 2015	Audiology Research	2015	5	1			2015	Article					2039-4349 (electronic),2039-4330		via Giuseppe Belli, Pavia, Italy. Page Press Publications	Tympanic membrane perforation is a common problem leading to hearing loss. Despite the autoregenerative activity of the eardrum, chronic perforations require surgery using different materials, from autologous tissue - fascia, cartilage, fat or perichondrium - to paper patch. However, both, surgical procedures (myringoplasty or tympanoplasty) and the materials employed, have a number of limitation…		Cells,Growth factors,Myringoplasty,Regenerative medicine,Scaffold material,Tympanic membrane perforation		alginic acid, basic fibroblast growth factor receptor (endogenous compound), chitosan, fibroblast growth factor (endogenous compound), gelatin sponge, gelfoam, growth factor (endogenous compound), human insulin, hyaluronic acid, platelet derived growth factor (endogenous compound), silk fibroin, trafermin, transforming growth factor beta (endogenous compound)	eardrum, tissue engineering	abdominal fat, article, auditory ossicle, autolysis, cell migration, decellularized tissue, eardrum perforation, fascia, human, infection, mesenchymal stem cell, myringoplasty, nonhuman, perichondrium, surgical mesh, thrombocyte rich plasma, tissue regeneration, tissue scaffold, tissues, tympanoplasty			Audiomesh, Sttratice, Surgisis, Tutopatch		alginic acid (28961-37-7, 29894-36-8, 9005-32-7, 9005-38-3), chitosan (9012-76-4), fibroblast growth factor (62031-54-3), gelatin sponge (69235-27-4), human insulin (11061-68-0), hyaluronic acid (31799-91-4, 9004-61-9, 9067-32-7)		Otorhinolaryngology (11), Biophysics, Bioengineering and Medical Instrumentation (27)		English	English	2015794587		L602565076	10.4081/audiores.2015.117	http://dx.doi.org/10.4081/audiores.2015.117	https://www.embase.com/search/results?subaction=viewrecord&id=L602565076&from=export	https://ucelinks.cdlib.org/sfx_local?sid=EMBASE&sid=EMBASE&issn=20394349&id=doi:10.4081%2Faudiores.2015.117&atitle=Outlook+for+tissue+engineering+of+the+tympanic+membrane&stitle=Audiol.+Res.&title=Audiology+Research&volume=5&issue=1&spage=&epage=&aulast=Villar-Fernandez&aufirst=Maria+A.&auinit=M.A.&aufull=Villar-Fernandez+M.A.&coden=&isbn=&pages=-&date=2015&auinit1=M&auinitm=A	Copyright 2015 Elsevier B.V., All rights reserved.
Topical use of autologous platelet rich plasma in myringoplasty		El-Anwar M.W., El-Ahl M.A.S., Zidan A.A., Yacoup M.A.R.A.S.	(El-Anwar M.W., mwenteg@yahoo.com; El-Ahl M.A.S.; Yacoup M.A.R.A.S.) Otorhinolaryngology, Head and Neck Surgery Department, Faculty of Medicine, Zagazig University, Egypt. , (Zidan A.A.) Clinical Pathology Department, Faculty of Medicine, Zagazig University, Egypt.	M.W. El-Anwar, Otorhinolaryngology, Head and Neck Surgery Department, Faculty of Medicine, Zagazig University, Egypt.		2015-03-23	2015-06-22	Auris Nasus Larynx (2015) 42:5 (365-368). Date of Publication: 1 Oct 2015	Auris Nasus Larynx	2015	42	5	365	368	1 Oct 2015	Article					1879-1476 (electronic),0385-8146		Elsevier Ireland Ltd	Objective: The aim of this study was to assess the topical use of autologous platelet rich plasma (PRP) to improve success rate of myringoplasty. Methods: This study was carried out on 64 patients with large dry central tympanic membrane perforations. Myringoplasty was performed through postauricular approach by underlay graft using conchal perichondrial graft. Patients were classified into two g…		Myringoplasty,Platelet rich plasma,Tympanic membrane			myringoplasty, thrombocyte rich plasma, topical treatment	adolescent, adult, article, cartilage graft, child, clinical effectiveness, controlled study, eardrum perforation (surgery, therapy), female, follow up, human, infection rate, major clinical study, male, postoperative period, preoperative evaluation, randomized controlled trial, surgical approach, treatment outcome							Otorhinolaryngology (11)		English	English	2015833271	25794691	L603047260	10.1016/j.anl.2015.02.016	http://dx.doi.org/10.1016/j.anl.2015.02.016	https://www.embase.com/search/results?subaction=viewrecord&id=L603047260&from=export	https://ucelinks.cdlib.org/sfx_local?sid=EMBASE&sid=EMBASE&issn=18791476&id=doi:10.1016%2Fj.anl.2015.02.016&atitle=Topical+use+of+autologous+platelet+rich+plasma+in+myringoplasty&stitle=Auris+Nasus+Larynx&title=Auris+Nasus+Larynx&volume=42&issue=5&spage=365&epage=368&aulast=El-Anwar&aufirst=Mohammad+Waheed&auinit=M.W.&aufull=El-Anwar+M.W.&coden=ANLAD&isbn=&pages=365-368&date=2015&auinit1=M&auinit…	Copyright 2015 Elsevier B.V., All rights reserved.
[The application of laser beam welding of biological tissues for the purpose of ossiculoplasty].		Semenov V.F.	(Semenov V.F.)	V.F. Semenov,			2014-04-15	Vestnik otorinolaringologii (2013) :6 (58-59). Date of Publication: 2013	Vestnik otorinolaringologii	2013		6	58	59	2013	Article					0042-4668			The objective of the present work was to estimate the functional outcome of ossiculoplasty in the patients presenting with chronic suppurative otitis media and treated by means of laser beam welding of biological tissues. In order to obtain a good functional result of tympanoplasty including ossiculoplasty, it is necessary to conserve the elements of the sound-conducting system in the positions t…					auditory ossicle (surgery), low level laser therapy, middle ear reconstruction, suppurative otitis media (surgery), tympanoplasty, welding	adolescent, adult, article, comparative study, female, follow up, human, male, methodology, middle aged, treatment outcome, young adult									Russian			24429859	L372767556			https://www.embase.com/search/results?subaction=viewrecord&id=L372767556&from=export	https://ucelinks.cdlib.org/sfx_local?sid=EMBASE&sid=EMBASE&issn=00424668&id=doi:&atitle=%5BThe+application+of+laser+beam+welding+of+biological+tissues+for+the+purpose+of+ossiculoplasty%5D.&stitle=Vestn.+Otorinolaringol.&title=Vestnik+otorinolaringologii&volume=&issue=6&spage=58&epage=59&aulast=Semenov&aufirst=V.F.&auinit=V.F.&aufull=Semenov+V.F.&coden=&isbn=&pages=58-59&date=2013&auinit1=V&auinit…	Copyright 2014 Medline is the source for the citation and abstract of this record.
Repair of tympanic membrane perforation using novel adjuvant therapies: A contemporary review of experimental and tissue engineering studies		Hong P., Bance M., Gratzer P.F.	(Hong P., Paul.Hong@iwk.nshealth.ca; Bance M.; Gratzer P.F.) IWK Health Centre, Division of Otolaryngology-Head and Neck Surgery, Department of Surgery, Dalhousie University, Halifax, NS, Canada. , (Hong P., Paul.Hong@iwk.nshealth.ca; Bance M.) School of Human Communication Disorders, Dalhousie University, Halifax, NS, Canada. , (Bance M.; Gratzer P.F.) School of Biomedical Engineering, Dalhousie…	P. Hong, IWK Health Centre, 5850/5980 University Avenue, PO Box 9700, Halifax, NS B3K 6R8, Canada. Email: Paul.Hong@iwk.nshealth.ca		2012-10-10	2013-01-09	International Journal of Pediatric Otorhinolaryngology (2013) 77:1 (3-12). Date of Publication: January 2013	International Journal of Pediatric Otorhinolaryngology	2013	77	1	3	12	January 2013	Review					0165-5876,1872-8464 (electronic)		P.O. Box 85, Limerick, Ireland. Elsevier Ireland Ltd	Objective: To perform a contemporary review of experimental studies to describe the effects of various novel adjuvant therapies in enhancing tympanic membrane (TM) perforation healing. Methods: A PubMed search for articles from January 2000 to June 2012 related to TM perforation, along with the references of those articles, was performed. Inclusion and exclusion criteria were applied to all exper…		Bioscaffolds,Growth factors,Tissue engineering,Tympanic membrane,Tympanic membrane perforation		calcium alginate, chitosan, chondroitin sulfate, epidermal growth factor (drug combination, drug comparison, drug therapy, topical drug administration), fibrin glue, fibroblast growth factor 2 (adverse drug reaction, clinical trial, drug therapy), gelatin sponge, gelfoam, hyaluronic acid (drug comparison, drug therapy, topical drug administration), internal nasal splint, pentoxifylline (drug comb…	adjuvant therapy, eardrum perforation (drug therapy, drug therapy, surgery, therapy), tissue engineering	absence of side effects (side effect), autograft, biocompatibility, decellularization, decellularized dermis, decellularized dura mater, embryonic stem cell, extracellular matrix, extraction, human, hydrogel, mesenchymal stem cell, myringoplasty, myringotomy, nonhuman, priority journal, review, thrombocyte rich plasma, tissue regeneration, tympanoplasty, urinary bladder matrix, xenograft	(Medtronic, United States)merogel	Medtronic (United States)	(Lifecell, United States)AlloDerm	Lifecell (United States)	calcium alginate (9005-35-0), chitosan (9012-76-4), chondroitin sulfate (9007-28-7, 9082-07-9), epidermal growth factor (62229-50-9), fibroblast growth factor 2 (106096-93-9), hyaluronic acid (31799-91-4, 9004-61-9, 9067-32-7), pentoxifylline (6493-05-6)		Otorhinolaryngology (11), Biophysics, Bioengineering and Medical Instrumentation (27), Drug Literature Index (37), Adverse Reactions Titles (38)		English	English	2012751106	23044356	L52243671	10.1016/j.ijporl.2012.09.022	http://dx.doi.org/10.1016/j.ijporl.2012.09.022	https://www.embase.com/search/results?subaction=viewrecord&id=L52243671&from=export	https://ucelinks.cdlib.org/sfx_local?sid=EMBASE&sid=EMBASE&issn=01655876&id=doi:10.1016%2Fj.ijporl.2012.09.022&atitle=Repair+of+tympanic+membrane+perforation+using+novel+adjuvant+therapies%3A+A+contemporary+review+of+experimental+and+tissue+engineering+studies&stitle=Int.+J.+Pediatr.+Otorhinolaryngol.&title=International+Journal+of+Pediatric+Otorhinolaryngology&volume=77&issue=1&spage=3&epage=12&…	Copyright 2013 Elsevier B.V., All rights reserved.
[A new method for the fixation of sound-conducting elements of the middle ear during ossiculoplasty].		Semenov F.V., Semenov V.F.	(Semenov F.V.; Semenov V.F.)	F.V. Semenov,			2012-10-24	Vestnik otorinolaringologii (2012) :3 (68-70). Date of Publication: 2012	Vestnik otorinolaringologii	2012		3	68	70	2012	Article					0042-4668			The objective of the present work was to estimate the possibilities of the application of platelet-enriched plasma as a filtering material for ossiculoplasty. The results of surgical interventions on 120 patients presenting with chronic suppurative otitis media are reported. All the patients underwent closed-type sanation surgery (differential atticoanthrotomy) including either complete or partia…					hearing impairment (etiology, prevention), postoperative complication (prevention), prosthesis fixation, suppurative otitis media (surgery), thrombocyte rich plasma, tympanoplasty (adverse drug reaction)	adult, article, auditory ossicle (surgery), ear surgery (adverse drug reaction), female, human, male, methodology, middle aged, middle ear reconstruction (adverse drug reaction), pathophysiology, treatment outcome									Russian			22951691	L365865801			https://www.embase.com/search/results?subaction=viewrecord&id=L365865801&from=export	https://ucelinks.cdlib.org/sfx_local?sid=EMBASE&sid=EMBASE&issn=00424668&id=doi:&atitle=%5BA+new+method+for+the+fixation+of+sound-conducting+elements+of+the+middle+ear+during+ossiculoplasty%5D.&stitle=Vestn.+Otorinolaringol.&title=Vestnik+otorinolaringologii&volume=&issue=3&spage=68&epage=70&aulast=Semenov&aufirst=F.V.&auinit=F.V.&aufull=Semenov+F.V.&coden=&isbn=&pages=68-70&date=2012&auinit1=F&a…	MEDLINE® is the source for the citation and abstract of this record.
[Results of application of platelet-enriched autogenous plasma for the treatment of patients after middle ear surgery].		Zav'ialov F.N., Goncharova O.G.	(Zav'ialov F.N.; Goncharova O.G.)	F.N. Zav'ialov,			2011-07-13	Vestnik otorinolaringologii (2011) :1 (28-30). Date of Publication: 2011	Vestnik otorinolaringologii	2011		1	28	30	2011	Article					0042-4668			A total of 39 patients presenting with chronic suppurative otitis media were examined and treated based at the Department of Otorhinolaringology, Kursk Regional Clinical Hospital. The results of the study indicate that a group of patients treated with the use of platelet-enriched autogenous plasma simultaneously with sanation surgery and tympanoplasty underwent accelerated healing of the postoper…					convalescence, ear surgery, hearing, postoperative care, suppurative otitis media (surgery), thrombocyte rich plasma	article, audiometry, chronic disease, comparative study, follow up, human, methodology, pathophysiology, physiology, wound healing									Russian			21378733	L362086709			https://www.embase.com/search/results?subaction=viewrecord&id=L362086709&from=export	https://ucelinks.cdlib.org/sfx_local?sid=EMBASE&sid=EMBASE&issn=00424668&id=doi:&atitle=%5BResults+of+application+of+platelet-enriched+autogenous+plasma+for+the+treatment+of+patients+after+middle+ear+surgery%5D.&stitle=Vestn.+Otorinolaringol.&title=Vestnik+otorinolaringologii&volume=&issue=1&spage=28&epage=30&aulast=Zav%27ialov&aufirst=F.N.&auinit=F.N.&aufull=Zav%27ialov+F.N.&coden=&isbn=&pages=2…	MEDLINE® is the source for the citation and abstract of this record.
Platelet-rich plasma improves healing of tympanic membrane perforations: Experimental study		Erkilet E., Koyuncu M., Atmaca S., Yarim M.	(Erkilet E.; Koyuncu M.; Atmaca S., sinanatmaca@yahoo.com) Department of Otolaryngology and Head and Neck Surgery, School of Medicine, Ondokuz Mayis University, Samsun, Turkey. , (Yarim M.) Department of Pathology, Faculty of Veterinary Medicine, Ondokuz Mayis University, Samsun, Turkey. , (Atmaca S., sinanatmaca@yahoo.com) Department of Otolaryngology, Ondokuz Mayis Universitesi, Tip Fak KBB Ana…	S. Atmaca, Department of Otolaryngology, Ondokuz Mayis Universitesi, Tip Fak KBB Anabilim Dali, Kurupelit 55139, Samsun, Turkey. Email: sinanatmaca@yahoo.com			2009-09-02	Journal of Laryngology and Otology (2009) 123:5 (482-487). Date of Publication: May 2009	Journal of Laryngology and Otology	2009	123	5	482	487	May 2009	Article					0022-2151,1748-5460 (electronic)		Shaftesbury Road, Cambridge, United Kingdom. Cambridge University Press	Objective: The aim of this study was to investigate the effect of local application of platelet-rich plasma to perforated rat tympanic membranes, in terms of healing time and histopathological outcome. Methods: Eighty-eight tympanic membranes of 44 rats were given a standard 3 mm perforation, and platelet-rich plasma was applied to the right tympanic membrane perforations. The left tympanic membr…		Otologic surgical procedures,Platelet rich plasma,Rat,Tympanic membrane perforations			eardrum perforation (therapy), thrombocyte rich plasma	animal experiment, animal model, animal tissue, article, controlled study, histopathology, microscopy, nonhuman, rat, treatment outcome, wound healing							General Pathology and Pathological Anatomy (5), Otorhinolaryngology (11)		English	English	2009399133	18954495	L355024974	10.1017/S0022215108003848	http://dx.doi.org/10.1017/S0022215108003848	https://www.embase.com/search/results?subaction=viewrecord&id=L355024974&from=export	https://ucelinks.cdlib.org/sfx_local?sid=EMBASE&sid=EMBASE&issn=00222151&id=doi:10.1017%2FS0022215108003848&atitle=Platelet-rich+plasma+improves+healing+of+tympanic+membrane+perforations%3A+Experimental+study&stitle=J.+Laryngol.+Otol.&title=Journal+of+Laryngology+and+Otology&volume=123&issue=5&spage=482&epage=487&aulast=Erkilet&aufirst=E.&auinit=E.&aufull=Erkilet+E.&coden=JLOTA&isbn=&pages=482-48…	Copyright 2010 Elsevier B.V., All rights reserved.
