# Supplementary material for: Comparative efficacy of platelet-rich plasma applied in myringoplasty: A systematic review and meta-analysis
Source: PLoS One. 2021 Jan 25;16(1):e0245968. doi: 10.1371/journal.pone.0245968 (PMC7833258; doi:10.1371/journal.pone.0245968)
Supplement: S3 File — (ZIP) [file pone.0245968.s003.zip › s1/results-Medline.txt]

1: Liu Y. Which element plays important role for the effect of myringoplasty
between platelet rich plasma, hyaluronic acid and fat graft? Am J Otolaryngol.
2020 May-Jun;41(3):102386. doi: 10.1016/j.amjoto.2020.102386. Epub 2020 Jan 7.
PMID: 31928739.

2: Gökçe Kütük S, Özdaş T. Impact of platelet-rich fibrin therapy in
tympanoplasty type 1 surgery on graft survival and frequency-specific hearing
outcomes: a retrospective analysis in patients with tympanic membrane
perforation due to chronic otitis media. J Laryngol Otol. 2019
Dec;133(12):1068-1073. doi: 10.1017/S0022215119002391. Epub 2019 Nov 18. PMID:
31735178.

3: Jin KF, Zhengcai-Lou. Commentary on topical platelet rich plasma versus
hyaluronic acid during fat graft myringoplasty. Am J Otolaryngol. 2019 May-
Jun;40(3):465-466. doi: 10.1016/j.amjoto.2019.02.015. Epub 2019 Feb 18. PMID:
30803807.

4: Yadav SPS, Malik JS, Malik P, Sehgal PK, Gulia JS, Ranga RK. Studying the
result of underlay myringoplasty using platelet-rich plasma. J Laryngol Otol.
2018 Nov;132(11):990-994. doi: 10.1017/S0022215118001846. Epub 2018 Oct 29.
PMID: 30370872.

5: Fouad YA, Abdelhady M, El-Anwar M, Merwad E. Topical platelet rich plasma
versus hyaluronic acid during fat graft myringoplasty. Am J Otolaryngol. 2018
Nov-Dec;39(6):741-745. doi: 10.1016/j.amjoto.2018.08.004. Epub 2018 Aug 24.
PMID: 30173940.

6: Mandour MF, Elsheikh MN, Khalil MF. Platelet-Rich Plasma Fat Graft versus
Cartilage Perichondrium for Repair of Medium-Size Tympanic Membrane
Perforations. Otolaryngol Head Neck Surg. 2019 Jan;160(1):116-121. doi:
10.1177/0194599818789146. Epub 2018 Jul 24. PMID: 30037309.

7: Saeedi M, Ajalloueian M, Zare E, Taheri A, Yousefi J, Mirlohi SMJ, Aref NM,
Saeedi MJ, Khosravi MH. The Effect of PRP-enriched Gelfoam on Chronic Tympanic
Membrane Perforation: A Double-blind Randomized Clinical Trial. Int Tinnitus J.
2017 Dec 1;21(2):108-111. doi: 10.5935/0946-5448.20170021. PMID: 29336128.

8: Aksoy MA, Açıkalın MF, Gürbüz MK, Özüdoğru EN, Canaz F, Kaya E, Pınarbaşlı
MÖ, İncesulu A, Çaklı H, Cingi C. Efficacy of Platelet-Rich Plasma on Fat Grafts
in the Repair of Tympanic Membrane Perforations: An Experimental Study. J Int
Adv Otol. 2018 Apr;14(1):58-62. doi: 10.5152/iao.2017.3845. Epub 2017 Dec 14.
PMID: 29283097; PMCID: PMC6354494.

9: El-Anwar MW, Elnashar I, Foad YA. Platelet-rich plasma myringoplasty: A new
office procedure for the repair of small tympanic membrane perforations. Ear
Nose Throat J. 2017 Aug;96(8):312-326. doi: 10.1177/014556131709600818. PMID:
28846786.

10: Ensari N, Gür ÖE, Öztürk MT, Süren D, Selçuk ÖT, Osma Ü. The effect of
platelet-rich fibrin membrane on the repair of perforated tympanic membrane: an
experimental study. Acta Otolaryngol. 2017 Jul;137(7):695-699. doi:
10.1080/00016489.2017.1282169. Epub 2017 Feb 22. PMID: 28498077.

11: Karataylı Özgürsoy S, Tunçkaşık ME, Tunçkaşık F, Akıncıoğlu E, Doğan H,
Kocatürk S. Platelet-Rich Plasma Application for Acute Tympanic Membrane
Perforations. J Int Adv Otol. 2017 Aug;13(2):195-199. doi:
10.5152/iao.2016.2533. Epub 2017 Jan 13. PMID: 28084996.

12: Stavrakas M, Karkos PD, Markou K, Grigoriadis N. Platelet-rich plasma in
otolaryngology. J Laryngol Otol. 2016 Dec;130(12):1098-1102. doi:
10.1017/S0022215116009403. PMID: 27938467.

13: Semenov FV, Skibitskaya NF. Primenenie biosovmestimogo kleya na osnove
tsianakrilata pri ossikuloplastike u bol'nykh khronicheskim gnoinym srednim
otitom [The application of the biologically compatible cyanacrylate-based glue
for ossiculoplasty in the patients presenting with chronic otitis media]. Vestn
Otorinolaringol. 2016;81(5):57-58. Russian. doi: 10.17116/otorino201681557-58.
PMID: 27876740.

14: El-Anwar MW, El-Ahl MA, Zidan AA, Yacoup MA. Topical use of autologous
platelet rich plasma in myringoplasty. Auris Nasus Larynx. 2015 Oct;42(5):365-8.
doi: 10.1016/j.anl.2015.02.016. Epub 2015 Mar 17. PMID: 25794691.

15: Semenov VF. [The application of laser beam welding of biological tissues for
the purpose of ossiculoplasty]. Vestn Otorinolaringol. 2013;(6):58-9. Russian.
PMID: 24429859.

16: Semenov FV, Semenov VF. [A new method for the fixation of sound-conducting
elements of the middle ear during ossiculoplasty]. Vestn Otorinolaringol.
2012;(3):68-70. Russian. PMID: 22951691.

17: Erkilet E, Koyuncu M, Atmaca S, Yarim M. Platelet-rich plasma improves
healing of tympanic membrane perforations: experimental study. J Laryngol Otol.
2009 May;123(5):482-7. doi: 10.1017/S0022215108003848. Epub 2008 Oct 28. PMID:
18954495.
