# Supplementary material for: Comparative efficacy of platelet-rich plasma applied in myringoplasty: A systematic review and meta-analysis
Source: PLoS One. 2021 Jan 25;16(1):e0245968. doi: 10.1371/journal.pone.0245968 (PMC7833258; doi:10.1371/journal.pone.0245968)
Supplement: S3 File — (ZIP) [file pone.0245968.s003.zip › s1/results-WOS.xls]

## Sheet: savedrecs
Publication Type	Authors	Book Authors	Book Editors	Book Group Authors	Author Full Names	Book Author Full Names	Group Authors	Article Title	Source Title	Book Series Title	Book Series Subtitle	Language	Document Type	Conference Title	Conference Date	Conference Location	Conference Sponsor	Conference Host	Author Keywords	Keywords Plus	Abstract	Addresses	Reprint Addresses	Email Addresses	Researcher Ids	ORCIDs	Funding Orgs	Funding Text	Cited References	Cited Reference Count	Times Cited, WoS Core	Times Cited, All Databases	180 Day Usage Count	Since 2013 Usage Count	Publisher	Publisher City	Publisher Address	ISSN	eISSN	ISBN	Journal Abbreviation	Journal ISO Abbreviation	Publication Date	Publication Year	Volume	Issue	Part Number	Supplement	Special Issue
J	Ersozlu, T; Gultekin, E				Ersozlu, Tolga; Gultekin, Erdogan			A Comparison of the Autologous Platelet-Rich Plasma Gel Fat Graft Myringoplasty and the Fat Graft Myringoplasty for the Closure of Different Sizes of Tympanic Membrane Perforations	ENT-EAR NOSE & THROAT JOURNAL												Objective: We aimed to evaluate the effect of autologous platelet-rich plasma gel (PRPG) on fat graft myringoplasty (FGM) in tympanic membrane perforations caused by chronic otitis media. Methods: This retrospective study involved 63 patients who underwent operations between 2015 and 2018. Fat graft myringoplasty was performed with the transcanal approach with and without the use of PRPG in the s…																	0145-5613	1942-7522				JUN	2020	99	5
J	Liu, YC				Liu, Yachao			Which element plays important role for the effect of myringoplasty between platelet rich plasma, hyaluronic acid and fat graft?	AMERICAN JOURNAL OF OTOLARYNGOLOGY																													0196-0709	1532-818X				MAY-JUN	2020	41	3
J	Anwar, FM; Shenoy, VS; Kamath, PM; Sreedharan, S; Deviprasad, D; Domah, HA				Anwar, Fayis Mohammed; Shenoy, Vijendra S.; Kamath, Panduranga M.; Sreedharan, Suja; Deviprasad, D.; Domah, Haneesh Amit			Study on Use of Platelet-Rich Plasma in Myringoplasty	INDIAN JOURNAL OF OTOLOGY												Aim: This study aims to analyze the use of autologous platelet-rich plasma (PRP) to improve graft uptake and benefit on hearing after myringoplasty. Objectives: The objective is to compare pre- and post-operative graft uptake and audiological benefit following myringoplasty with and without PRP. Materials and Methods: A total of 70 patients diagnosed with chronic suppurative otitis media tubotymp…				Shenoy. S, Vijendra/F-5101-2014	Shenoy. S, Vijendra/0000-0002-9294-7626												0971-7749	2249-9520				APR-JUN	2020	26	2
J	Shiomi, Y; Shiomi, Y				Shiomi, Yousaku; Shiomi, Yoshiko			Surgical outcomes of myringoplasty using platelet-rich plasma and evaluation of the outcome-associated factors	AURIS NASUS LARYNX												Objective: Tympanic membrane perforations must be closed with surgery; however, most surgical procedures are considerably invasive in nature. The aim of this study was to evaluate the outcomes of minimally invasive myringoplasty using platelet-rich plasma (PRP) and an atelocollagen sponge for closure of chronic tympanic membrane perforations, as well as to identify the factors affecting the surgi…																	0385-8146	1879-1476				APR	2020	47	2
J	Taneja, MK				Taneja, M. K.			Role of Platelet Rich Plasma in Tympanoplasty	INDIAN JOURNAL OF OTOLARYNGOLOGY AND HEAD & NECK SURGERY												To compare the efficacy of platelet rich plasma (PRP) in Tympanoplasty. Comparative study of Tympanoplasty with and without PRP. A total of 82 patients having dry large central perforation underwent type I Tympanoplasty by transcanal route under local anesthesia. Control group underwent surgery without PRP. The study group Tympanoplasty was added with PRP by PRP soaked gel foam placed in middle e…				TANEJA, M K/AAK-1228-2020													2231-3796	0973-7707				JUN	2020	72	2
J	Kutuk, SG; Ozdas, T				Kutuk, S. Gokce; Ozdas, T.			Impact of platelet-rich fibrin therapy in tympanoplasty type 1 surgery on graft survival and frequency-specific hearing outcomes: a retrospective analysis in patients with tympanic membrane perforation due to chronic otitis media	JOURNAL OF LARYNGOLOGY AND OTOLOGY												Objective To evaluate the impact of platelet-rich fibrin therapy in tympanoplasty type 1 surgery on graft survival and frequency-specific hearing outcomes. Methods Patients who underwent tympanoplasty type 1 surgery were randomised into temporal fascia graft alone (n = 55) and temporal fascia graft plus platelet-rich fibrin therapy (n = 36) groups. Graft survival and hearing outcomes were recorde…																	0022-2151	1748-5460				DEC	2019	133	12
J	Kumar, RD				Kumar, Rajendran Dinesh			Application of Platelet Rich Fibrin Matrix to Repair Traumatic Tympanic Membrane Perforations: A Pilot Study	INDIAN JOURNAL OF OTOLARYNGOLOGY AND HEAD & NECK SURGERY												Trauma in the form of instrumentation, slap, blast, accident, and sporting injury can result in tympanic membrane (TM) perforations which spontaneously recover in 53-94%. The closure rates of TM perforation due to above causes do not vary greatly; however, some otolaryngologists prefer to perform immediate microsurgical procedures to accelerate the recovery process. Our aim is to study the effica…				Kumar, Rajendran Dinesh/AAF-8740-2019	Kumar, Rajendran Dinesh/0000-0001-6136-130X												2231-3796	0973-7707				NOV	2019	71	SUPPL 2		2	SI
J	Jin, KF; Zhengcai-Lou				Jin, Kan-Feng; Zhengcai-Lou			Commentary on topical platelet rich plasma versus hyaluronic acid during fat graft myringoplasty	AMERICAN JOURNAL OF OTOLARYNGOLOGY																													0196-0709	1532-818X				MAY-JUN	2019	40	3
J	Nair, NP; Alexander, A; Abhishekh, B; Hegde, JS; Ganesan, S; Saxena, SK				Nair, Nithin Prakasan; Alexander, Arun; Abhishekh, B.; Hegde, Jyotirmay S.; Ganesan, Sivaraman; Saxena, Sunil Kumar			Safety and Efficacy of Autologous Platelet-rich Fibrin on Graft Uptake in Myringoplasty: A Randomized Controlled Trial	INTERNATIONAL ARCHIVES OF OTORHINOLARYNGOLOGY												Introduction Chronic suppurative otitis media is a common ailment in developing countries, and it generally presents with otorrhea and hearing loss. Different surgical procedures have been used to treat otitis media; among them is myringoplasty, which is a procedure that includes repair of the tympanic membrane. Platelet concentrates have been used widely in different types of wounds and are foun…					Alexander, Arun/0000-0003-1026-4678												1809-9777	1809-4864				JAN	2019	23	1
J	Mandour, MF; Elsheikh, MN; Khalil, MF				Mandour, Mahmoud Fawzy; Elsheikh, Mohamed Nasser; Khalil, Mohamed Fathy			Platelet-Rich Plasma Fat Graft versus Cartilage Perichondrium for Repair of Medium-Size Tympanic Membrane Perforations	OTOLARYNGOLOGY-HEAD AND NECK SURGERY												Objectives To compare clinical and audiologic outcomes among patients who underwent myringoplasty with fat graft enriched with platelet-rich plasma and cartilage perichondrium graft. Study Design Prospective randomized controlled study. Setting Department of Otolaryngology-Head and Neck Surgery, Tanta University, Egypt. Subjects and Methods The study comprised 50 patients who had tympanic membran…					mandour, mahmoud/0000-0002-2643-6502												0194-5998	1097-6817				JAN	2019	160	1
J	Yadav, SPS; Malik, JS; Malik, P; Sehgal, PK; Gulia, JS; Ranga, RK				Yadav, S. P. S.; Malik, J. S.; Malik, P.; Sehgal, P. K.; Gulia, J. S.; Ranga, R. K.			Studying the result of underlay myringoplasty using platelet-rich plasma	JOURNAL OF LARYNGOLOGY AND OTOLOGY												Objective. Perforations of the tympanic membrane are treated with various surgical techniques and materials. This study aimed to determine the efficacy of platelet-rich plasma during underlay myringoplasty. Methods. The study included 40 patients. Autologous platelet-rich plasma was applied in- between temporalis fascia graft and tympanic membrane remnant during underlay myringoplasty in group 1 …																	0022-2151	1748-5460				NOV	2018	132	11
J	Fouad, YA; Abdelhady, M; El-Anwar, M; Merwad, E				Fouad, Yasser Ahmed; Abdelhady, Mohammad; El-Anwar, Mohammad; Merwad, Ezzat			Topical platelet rich plasma versus hyaluronic acid during fat graft myringoplasty	AMERICAN JOURNAL OF OTOLARYNGOLOGY												Objectives: To evaluate the effect of adding platelet rich plasma (PRP) or Hyaluronic acid (HA) to fat graft myringoplasty (FGM) for medium sized central tympanic membrane (TM) perforations. Methods: This is a retrospective study conducted on 69 patients with medium sized central TM perforations. In 21 patients, PRP was used with the FGM; and in 23 patients, HA was used with the FGM; while in 25 …																	0196-0709	1532-818X				NOV-DEC	2018	39	6
J	Fawzy, T; Hussein, M; Eid, S; Guindi, S				Fawzy, Tamer; Hussein, Mohamed; Eid, Said; Guindi, Sherif			Effect of adding platelet-rich plasma to fat grafts in myringoplasty	EGYPTIAN JOURNAL OF OTOLARYNGOLOGY												Background Platelet-rich plasma (PRP) is an autologous product derived from whole blood through the process of gradient density centrifugation. Autologous PRP, with growth factors up to 8 times that of normal serum, has been shown to be safe and effective in promoting natural processes of wound healing. Our study aims to examine the effect of combining the fat graft with PRP in myringoplasty proc…																	2090-8539					OCT-DEC	2018	34	4
J	Abd Elbary, ME; Nasr, WF; Sorour, SS				Abd Elbary, Mohammad El-Sayed; Nasr, Wail Fayez; Sorour, Samir Sorour			Platelet-Rich Plasma in Reconstruction of Posterior Meatal Wall after Canal Wall Down Mastoidectomy	INTERNATIONAL ARCHIVES OF OTORHINOLARYNGOLOGY												Introduction Canal wall down (CWD) mastoidectomy has many drawbacks, including chronic otorrhea not responding to medications, granulations, dizziness on exposure to cold or hot water, and tendency of debris accumulation in the mastoid cavity, demanding periodic cleaning. Many of these problems can be solved by reconstruction of the posterior meatal wall (PMW). Objectives To assess the results of…																	1809-9777	1809-4864				APR	2018	22	2
J	Aksoy, MA; Acikalin, MF; Gurbuz, MK; Ozudogru, EN; Canaz, F; Kaya, E; Pinarbasli, MO; Incesulu, A; Cakli, H; Cingi, C				Aksoy, Mehmet Akif; Acikalin, Mustafa Fuat; Gurbuz, Melek Kezban; Ozudogru, Erkan Niyazi; Canaz, Funda; Kaya, Ercan; Pinarbasli, Mehmet Ozgur; Incesulu, Armagan; Cakli, Hamdi; Cingi, Cemal			Efficacy of Platelet-Rich Plasma on Fat Grafts in the Repair of Tympanic Membrane Perforations: An Experimental Study	JOURNAL OF INTERNATIONAL ADVANCED OTOLOGY					15th International Meeting of the Mediterranean-Society-of-Otology-and-Audiology (MSOA)	APR 28-30, 2016	Cappadocia, TURKEY	Mediterranean Soc Otol & Audiol				OBJECTIVE: We investigated the use of autologous platelet-rich plasma (PRP) to improve the success rate of fat graft myringoplasty in perforated tympanic membranes of rats. MATERIALS and METHODS: A total of 20 healthy Wistar albino female rats were divided into two groups. In Group 1, the left tympanic membranes were perforated and grafted with a fat graft that was harvested from the inguinal reg…																	1308-7649	2148-3817				APR	2018	14	1
J	El-Anwar, MW; Elnashar, I; Foad, YA				El-Anwar, Mohammad Waheed; Elnashar, Ismail; Foad, Yaser Ahmad			Platelet-rich plasma myringoplasty: A new office procedure for the repair of small tympanic membrane perforations	ENT-EAR NOSE & THROAT JOURNAL												We conducted a prospective study to assess the effectiveness of a platelet-rich plasma hourglass graft in the repair of small tympanic membrane perforations as an office-based procedure. Our study population was made up of 25 patients-10 men and 15 women, aged 19 to 45 years (mean: 30.4 +/- 7.2) who each underwent repair of one eardrum. After administration of topical anesthesia, a single piece o…																	0145-5613	1942-7522				AUG	2017	96	8
J	Ozgursoy, SK; Tunckasik, ME; Tunckasik, F; Akincioglu, E; Dogan, H; Kocaturk, S				Ozgursoy, Selmin Karatayli; Tunckasik, M. Emin; Tunckasik, Fatma; Akincioglu, Egemen; Dogan, Handan; Kocaturk, Sinan			Platelet-Rich Plasma Application for Acute Tympanic Membrane Perforations	JOURNAL OF INTERNATIONAL ADVANCED OTOLOGY												OBJECTIVE: To assess the efficacy of the application of platelet-rich plasma (PRP) in the healing process of acute tympanic membrane perforations (TMPs). MATERIALS and METHODS: Acute TMPs were made in both the ears of 12 New Zealand rabbits. Plasma gel was applied at the right tympanic membrane (TM) of the same animal until the perforations were closed. The left TM was left untreated. On days 1, …																	1308-7649	2148-3817				AUG	2017	13	2
J	Gur, OE; Ensari, N; Ozturk, MT; Boztepe, OF; Gun, T; Selcuk, OT; Renda, L				Gur, Ozer Erdem; Ensari, Nuray; Ozturk, Mehmet Turker; Boztepe, Osman Fatih; Gun, Taylan; Selcuk, Omer Tarik; Renda, Levent			Use of a platelet-rich fibrin membrane to repair traumatic tympanic membrane perforations: a comparative study	ACTA OTO-LARYNGOLOGICA												Objectives: (1) To evaluate the effects of a platelet-rich fibrin (PRF) membrane in the repair of traumatic tympanic membrane (TM) perforations; and (2) to compare the use of a PRF membrane with the paper patch technique with regard to recovery rates, healing time, and correction of the mean air-bone gap.Methods: A randomized, prospective analysis was performed for 60 patients who were treated fo…				Ensari, Nuray/AAC-9791-2020													0001-6489	1651-2251				OCT	2016	136	10
J	Jayakumar, JK; Reghunathan, D; Edacheriyan, B; Divakaran, B; Mukundan, A				Jayakumar, Jeena Kunnathully; Reghunathan, Deepa; Edacheriyan, Balakrishnan; Divakaran, Binod; Mukundan, Aswin			CLOSURE OF SMALL CENTRAL PERFORATIONS OF TYMPANIC MEMBRANE WITH GELFILM PATCH AND APPLICATION OF PLATELET RICH PLASMA VERSUS CHEMICAL CAUTERIZATION: A COMPARATIVE STUDY	JOURNAL OF EVOLUTION OF MEDICAL AND DENTAL SCIENCES-JEMDS												BACKGROUND Small central perforation of tympanic membrane is a common finding in patients approaching Otolaryngologists. Even though tympanoplasty can provide a disease free ear and restore hearing loss, most of these cases are either left alone or not surgically treated due to lack of patient compliance. OBJECTIVES In the present study conducted in the Department of Otolaryngology and Head and N…					Mukundan, Aswin/0000-0002-4692-3092												2278-4748	2278-4802				MAR 10	2016	5	20
J	El-Anwar, MW; El-Ahl, MAS; Zidan, AA; Yacoup, MARAS				El-Anwar, Mohammad Waheed; El-Ahl, Magdy Abdalla Sayed; Zidan, Amal Ahmad; Yacoup, Mohammad Abdel-Rhman Abdel-Salam			Topical use of autologous platelet rich plasma in myringoplasty	AURIS NASUS LARYNX												Objective: The aim of this study was to assess the topical use of autologous platelet rich plasma (PRP) to improve success rate of myringoplasty. Methods: This study was carried out on 64 patients with large dry central tympanic membrane perforations. Myringoplasty was performed through postauricular approach by underlay graft using conchal perichondrial graft. Patients were classified into two g…				Zidan, Amal/I-1193-2018	Zidan, Amal/0000-0002-2621-0888												0385-8146	1879-1476				OCT	2015	42	5
J	Garin, P; Peerbaccus, Y; Mardyla, N; Mullier, F; Gheldof, D; Dogne, JM; Putz, L; Van Damme, JP				Garin, P.; Peerbaccus, Y.; Mardyla, N.; Mullier, F.; Gheldof, D.; Dogne, Jean-Michel; Putz, L.; Van Damme, J. P.			Platelet-Rich Fibrin (PRF): an autologous packing material for middle ear microsurgery	B-ENT												Objectives: To assess the use of PRF prepared using an optimised protocol in middle ear surgery as a substitute for conventional packing products of animal origin such as collagen derived from porcine skin. Methodology: A retrospective study of 108 patients in whom optimised PRF was used exclusively to pack the external auditory canal or middle ear. The effectiveness or harmlessness of the PRF wa…					Mullier, Francois/0000-0001-6947-6099												1781-782X						2014	10	1
J	Erkilet, E; Koyuncu, M; Atmaca, S; Yarim, M				Erkilet, E.; Koyuncu, M.; Atmaca, S.; Yarim, M.			Platelet-rich plasma improves healing of tympanic membrane perforations: experimental study	JOURNAL OF LARYNGOLOGY AND OTOLOGY												Objective: The aim of this study was to investigate the effect of local application of platelet-rich plasma to perforated rat tympanic membranes, in terms of healing time and histopathological outcome. Methods: Eighty-eight tympanic membranes of 44 rats were given a standard 3 mm perforation, and platelet-rich plasma was applied to the right tympanic membrane perforations. The left tympanic membr…					/0000-0002-0636-4214												0022-2151	1748-5460				MAY	2009	123	5
[truncated: 17 more columns]
