# Supplementary material for: Comparative efficacy of platelet-rich plasma applied in myringoplasty: A systematic review and meta-analysis
Source: PLoS One. 2021 Jan 25;16(1):e0245968. doi: 10.1371/journal.pone.0245968 (PMC7833258; doi:10.1371/journal.pone.0245968)
Supplement: S3 File — (ZIP) [file pone.0245968.s003.zip › s1/results-scopus.csv]

×÷Õß	×÷Õß ID	±êÌâ	Äê·Ý	À´Ô´³ö°æÎïÃû³Æ	¾í	ÆÚ	ÂÛÎÄ±àºÅ	ÆðÊ¼Ò³Âë	½áÊøÒ³Âë	Ò³Âë¼ÆÊý	Ê©ÒýÎÄÏ×	DOI	Á´½Ó	¹éÊô»ú¹¹	´ø¹éÊô»ú¹¹µÄ×÷Õß	ÕªÒª	×÷Õß¹Ø¼ü×Ö	Ë÷Òý¹Ø¼ü×Ö	·ÖÎöÐòÁÐ±àºÅ	»¯Ñ§ÎïÖÊ/CAS	ÉÌ±ê	ÖÆÔìÉÌ	²Î¿¼ÎÄÏ×	Í¨Ñ¶µØÖ·	±àÕß	×Ê½ðÌá¹©»ú¹¹	³ö°æÉÌ	»áÒéÃû	»áÒéÈÕÆÚ	»áÒéµØµã	»áÒé´úÂë	ISSN	ISBN	CODEN	PubMed ID	Ô­Ê¼ÎÄÏ×ÓïÑÔ	À´Ô´³ö°æÎïÃû³ÆËõÐ´	ÎÄÏ×ÀàÐÍ	³ö°æ½×¶Î	·ÃÎÊÀàÐÍ	À´Ô´³ö°æÎï	EID
Ers?zl¨¹ T., Gultekin E.	55770607000;26648338400;	A Comparison of the Autologous Platelet-Rich Plasma Gel Fat Graft Myringoplasty and the Fat Graft Myringoplasty for the Closure of Different Sizes of Tympanic Membrane Perforations	2020	Ear, Nose and Throat Journal	99	5		331	336		2	10.1177/0145561319900388	https://www.scopus.com/inward/record.uri?eid=2-s2.0-85078298849&doi=10.1177%2f0145561319900388&partnerID=40&md5=39d97ed309ef94c56758152f8f341b23	Department of Otorhinolaryngology¨CHead and Neck Surgery, Nam?k Kemal University, Tekirda?, Turkey	Ers?zl¨¹, T., Department of Otorhinolaryngology¨CHead and Neck Surgery, Nam?k Kemal University, Tekirda?, Turkey; Gultekin, E., Department of Otorhinolaryngology¨CHead and Neck Surgery, Nam?k Kemal University, Tekirda?, Turkey	Objective: We aimed to evaluate the effect of autologous platelet-rich plasma gel (PRPG) on fat graft myringoplasty (FGM) in tympanic membrane perforations caused by chronic otitis media. Methods: This retrospective study involved 63 patients who underwent operations between 2015 and 2018. Fat graft myringoplasty was performed with the transcanal approach with and without the use of PRPG in the s…	fat graft; myringoplasty; platelet-rich plasma gel; repair; tympanic membrane	ciprofloxacin; nitrofural; ofloxacin; adult; air conduction; Article; audiometry; autologous platelet rich plasma gel fat graft myringoplasty; bone conduction; chronic otitis media; clinical protocol; controlled study; eardrum perforation; external auditory canal; fat graft myringoplasty; female; foam; human; intermethod comparison; major clinical study; male; myringoplasty; otoscopy; outcome ass…		ciprofloxacin, 85721-33-1; nitrofural, 59-87-0; ofloxacin, 82419-36-1	furacin, Zentiva, Czech RepublicEppendorf, Eppendorf, Germany; Gelfoam, Pfizer; NF 800R; Regen BCT tube, Regen, Switzerland	Zentiva, Czech RepublicRegen, Switzerland; Eppendorf, Germany; Pfizer	Storrs, L., Myringoplasty with the use of fascia grafts (1961) Arch Otolaryngol Head Neck Surg, 74 (1), pp. 45-49; Niklasson, A., Tano, K., The Gelfoam? plug: an alternative treatment for small eardrum perforations (2011) Laryngoscope, 121 (4), pp. 782-784; Dursun, E., Dogru, S., Gungor, A., Cincik, H., Poyrazoglu, E., Ozdemir, T., Comparison of paper-patch, fat, and perichondrium myringoplasty i…	Ers?zl¨¹, T.; Department of Otorhinolaryngology¨CHead and Neck Surgery, Nam?k Kemal UniversityTurkey; µç×ÓÓÊ¼þ: tolga76@hotmail.com			SAGE Publications Ltd					1455613		ENTJD	31928083	English	Ear Nose Throat J.	Article	Final	Open Access	Scopus	2-s2.0-85078298849
Taneja M.K.	7003584753;	Role of Platelet Rich Plasma in Tympanoplasty	2020	Indian Journal of Otolaryngology and Head and Neck Surgery	72	2		247	250		1	10.1007/s12070-020-01815-y	https://www.scopus.com/inward/record.uri?eid=2-s2.0-85079464898&doi=10.1007%2fs12070-020-01815-y&partnerID=40&md5=cd382e78c07cce6643272d8c6c9c01cd	Indian Institute of Ear Diseases, E-982 C.R. Park, New Delhi, India	Taneja, M.K., Indian Institute of Ear Diseases, E-982 C.R. Park, New Delhi, India	To compare the efficacy of platelet rich plasma (PRP) in Tympanoplasty. Comparative study of Tympanoplasty with and without PRP. A total of 82 patients having dry large central perforation underwent type I Tympanoplasty by transcanal route under local anesthesia. Control group underwent surgery without PRP. The study group Tympanoplasty was added with PRP by PRP soaked gel foam placed in middle e…	C.S.O.M; Discharging ear; Platelet rich plasma; Sensorineural deafness; Trans canal myringoplasty; Tympanic membrane perforation; Tympanoplasty						El-Anwar, M.W., EL-Ahl, M.A.S., Zidan, A.A., Yacoup, M.A.R.A.S., Topical use of autologous platelet rich plasma in myringoplasty (2015) Auris Nasus Larynx, 42 (5), pp. 365-368; Tyagi, B.B.P.S., Rout, M., Platelet rich plasma (PRP): a revolutionary treatment of sensorineural hearing loss (2019) Acta Sci Otolaryngol, 1 (4), pp. 2-5; Vannini, F., Di Matteo, B., Filardo, G., Kon, E., Marcacci, M., Gi…	Taneja, M.K.; Indian Institute of Ear Diseases, E-982 C.R. Park, India; µç×ÓÓÊ¼þ: tanejaentcenter@gmail.com			Springer					22313796		IONSF		English	Indian J. Otolaryngol. Head Neck Surg.	Article	Final		Scopus	2-s2.0-85079464898
Liu Y.	57189852027;	Which element plays important role for the effect of myringoplasty between platelet rich plasma, hyaluronic acid and fat graft?	2020	American Journal of Otolaryngology - Head and Neck Medicine and Surgery	41	3	102386					10.1016/j.amjoto.2020.102386	https://www.scopus.com/inward/record.uri?eid=2-s2.0-85077713438&doi=10.1016%2fj.amjoto.2020.102386&partnerID=40&md5=25df6fcb02c79e76d6c07753fe9127af	Department of Otolaryngology Head and Neck Surgery, the First Affiliated Hospital of Hebei North University, No.12, Changqing Road, Qiaoxi District, Zhangjiakou City, Hebei Province 075000, China	Liu, Y., Department of Otolaryngology Head and Neck Surgery, the First Affiliated Hospital of Hebei North University, No.12, Changqing Road, Qiaoxi District, Zhangjiakou City, Hebei Province 075000, China	[ÎÞ¿ÉÓÃÕªÒª]	Chronic suppurative otitis media; Fat graft myringoplasty; Hyaluronic acid; Platelet rich plasma	fat; gelfoam; hyaluronic acid; hyaluronic acid; eardrum perforation; human; Letter; myringoplasty; priority journal; retrospective study; thrombocyte rich plasma; eardrum perforation; myringoplasty; Humans; Hyaluronic Acid; Myringoplasty; Platelet-Rich Plasma; Tympanic Membrane Perforation		hyaluronic acid, 31799-91-4, 9004-61-9, 9067-32-7; Hyaluronic Acid			Fouad, Y.A., Abdelhady, M., El-Anwar, M., Merwad, E., Topical platelet rich plasma versus hyaluronic acid during fat graft myringoplasty (2018) Am J Otolaryngol, 39, pp. 741-745; G¨¹n, T., Boztepe, O.F., Atan, D., ?kincio?ullar?, A., Dere, H., Comparison of hyaluronic acid fat graft myringoplasty, fat graft myringoplasty and temporal fascia techniques for the closure of different sizes and sites …				W.B. Saunders					1960709		AJOTD	31928739	English	Am. J. Otolaryngol. Head Neck Med. Surg.	Letter	Final		Scopus	2-s2.0-85077713438
Shiomi Y., Shiomi Y.	35911985900;7007144940;	Surgical outcomes of myringoplasty using platelet-rich plasma and evaluation of the outcome-associated factors	2020	Auris Nasus Larynx	47	2		191	197		2	10.1016/j.anl.2019.06.005	https://www.scopus.com/inward/record.uri?eid=2-s2.0-85068739674&doi=10.1016%2fj.anl.2019.06.005&partnerID=40&md5=d033161592f0640af3e67af00c1b84cd	Shiomi ENT Clinic, 8-15 Yakushi-cho, Nishinomiya, Hyogo, Japan	Shiomi, Y., Shiomi ENT Clinic, 8-15 Yakushi-cho, Nishinomiya, Hyogo, Japan; Shiomi, Y., Shiomi ENT Clinic, 8-15 Yakushi-cho, Nishinomiya, Hyogo, Japan	Objective: Tympanic membrane perforations must be closed with surgery; however, most surgical procedures are considerably invasive in nature. The aim of this study was to evaluate the outcomes of minimally invasive myringoplasty using platelet-rich plasma (PRP) and an atelocollagen sponge for closure of chronic tympanic membrane perforations, as well as to identify the factors affecting the surgi…	Closure surgery; Myringoplasty; Platelet-rich plasma; Tympanic membrane perforation; Tympanoplasty	collagen sponge; adult; age; aged; Article; controlled study; disease duration; eardrum perforation; human; local anesthesia; major clinical study; middle aged; minimally invasive surgery; myringoplasty; prediction; reoperation; retrospective study; surgical approach; thrombocyte rich plasma; treatment outcome; very elderly			OtoLAM, Lumenis, Israel; Terdermis	Lumenis, Israel	Sakagami, M., Yuasa, R., Yuasa, Y., Simple underlay myringoplasty (2007) J Laryngol Otol, 121, pp. 840-844; Koc, S., Akyuz, S., Gurbuzler, L., Aksakal, C., Fat graft myringoplasty with the newly developed surgical technique for chronic tympanic membrane perforation (2013) Eur Arch Otorhinolaryngol, 270, pp. 1629-1633; Hong, P., Bance, M., Gratzer, P.F., Repair of tympanic membrane perforation usi…	Shiomi, Y.; Shiomi ENT Clinic, 8-15 Yakushi-cho, Japan; µç×ÓÓÊ¼þ: info@shiomi-clinic.com			Elsevier Ireland Ltd					3858146		ANLAD	31320230	English	Auris Nasus Larynx	Article	Final		Scopus	2-s2.0-85068739674
Anwar F.M., Shenoy V.S., Kamath P.M., Sreedharan S., Deviprasad D., Domah H.	57218285787;56532112700;56452577600;57217672994;57218403448;57209247805;	Study on use of platelet-rich plasma in myringoplasty	2020	Indian Journal of Otology	26	2		71	74			10.4103/indianjotol.INDIANJOTOL_103_18	https://www.scopus.com/inward/record.uri?eid=2-s2.0-85089111201&doi=10.4103%2findianjotol.INDIANJOTOL_103_18&partnerID=40&md5=3165d7396f7bb06ed8c59187cc2042a8	Department of Ent and Head and Neck Surgery, Kasturba Medical College, Mangalore Manipal Academy of Higher Education, Karnataka, India	Anwar, F.M., Department of Ent and Head and Neck Surgery, Kasturba Medical College, Mangalore Manipal Academy of Higher Education, Karnataka, India; Shenoy, V.S., Department of Ent and Head and Neck Surgery, Kasturba Medical College, Mangalore Manipal Academy of Higher Education, Karnataka, India; Kamath, P.M., Department of Ent and Head and Neck Surgery, Kasturba Medical College, Mangalore Manip…	Aim: This study aims to analyze the use of autologous platelet-rich plasma (PRP) to improve graft uptake and benefit on hearing after myringoplasty. Objectives: The objective is to compare pre-and post-operative graft uptake and audiological benefit following myringoplasty with and without PRP. Materials and Methods: A total of 70 patients diagnosed with chronic suppurative otitis media tubotympa…	Myringoplasty; platelet-rich plasma; tympanic membrane	adult; Article; audiology; chronic suppurative otitis media; controlled study; eardrum perforation; female; hearing; human; major clinical study; male; minimal residual disease; myringoplasty; postoperative period; preoperative period; pure tone audiometry; randomized controlled trial; thrombocyte rich plasma					Pacifici, L, Casella, F, Maggiore, C., Platelet rich plasma (PRP): Potentialities and techniques of extraction (2002) Minerva Stomatol, 51, pp. 341-350; Shiomi, Y, Shiomi, Y., Surgical outcomes of myringoplasty using platelet-rich plasma and evaluation of the outcome-associated factors (2019) Auris Nasus Larynx, , pii: S0385-8146 (19) 30116-6; Taneja, MK., Role of platelet rich plasma in tympanop…	Shenoy, V.S.; Department of Ent and Head and Neck Surgery, Kasturba Medical College, Mangalore Manipal Academy of Higher EducationIndia; µç×ÓÓÊ¼þ: drvijendras@gmail.com			Wolters Kluwer Medknow Publications					9717749		INJOF		English	Indian J. Otol.	Article	Final		Scopus	2-s2.0-85089111201
Vozel D., Bo?i? D., Jeran M., Jan Z., Pajni? M., Pa?en L., Ur?i? B., Igli? A., Kralj-Igli? V., Battelino S.	57193489984;57217140380;57194049312;57217183874;56115802300;57192391000;57193489409;7006091549;55507311400;12774798600;	Treatment with platelet- and extracellular vesicle-rich plasma in otorhinolaryngology-a review and future perspectives	2020	Advances in Biomembranes and Lipid Self-Assembly								10.1016/bs.abl.2020.05.003	https://www.scopus.com/inward/record.uri?eid=2-s2.0-85086674950&doi=10.1016%2fbs.abl.2020.05.003&partnerID=40&md5=0ed9d2b53e992a6f00469fdc52b8db8f	Department of Otorhinolaryngology and Cervicofacial Surgery, University Medical Centre Ljubljana, Ljubljana, Slovenia; Faculty of Medicine, University of Ljubljana, Ljubljana, Slovenia; Laboratory of Clinical Biophysics, Faculty of Health Sciences, University of Ljubljana, Ljubljana, Slovenia; Laboratory of Physics, Faculty of Electrical Engineering, University of Ljubljana, Ljubljana, Slovenia; …	Vozel, D., Department of Otorhinolaryngology and Cervicofacial Surgery, University Medical Centre Ljubljana, Ljubljana, Slovenia, Faculty of Medicine, University of Ljubljana, Ljubljana, Slovenia; Bo?i?, D., Laboratory of Clinical Biophysics, Faculty of Health Sciences, University of Ljubljana, Ljubljana, Slovenia, Laboratory of Physics, Faculty of Electrical Engineering, University of Ljubljana,…	Extracellular vesicles (EVs), also known as microvesicles, exosomes, nanovesicles, microparticles etc. are a heterogeneous group of nanometrically sized cell-derived membranous structures which can originate from any cell, including plant cell or bacteria. They were found in many body fluids including platelet-rich plasma (PRP). PRP is a blood-derived product with immune, hemostatic and regenerat…	Centrifugation; Cholesteatoma; Mastoidectomy; Middle ear; Otitis media; Pharyngeal neoplasms; Regenerative medicine; Temporal bone; Theranostic nanomedicine; Tympanic membrane perforation; Wound healing						Th¨¦ry, C., Witwer, K.W., Aikawa, E., Alcaraz, M.J., Anderson, J.D., Andriantsitohaina, R., Antoniou, A., Zuba-Surma, E.K., Minimal information for studies of extracellular vesicles 2018 (MISEV2018): a position statement of the International Society for Extracellular Vesicles and update of the MISEV2014 guidelines (2018) J. Extracell. Vesicles, 7, p. 1535750; van Niel, G., D'Angelo, G., Raposo, G…	Vozel, D.; Department of Otorhinolaryngology and Cervicofacial Surgery, University Medical Centre LjubljanaSlovenia			Elsevier B.V.					24519634				English	Adv. Biomembr. Lipid Self-Assembly	Article	Article in Press		Scopus	2-s2.0-85086674950
Jin K.-F., Zhengcai-Lou	57207733459;56901450300;	Commentary on topical platelet rich plasma versus hyaluronic acid during fat graft myringoplasty	2019	American Journal of Otolaryngology - Head and Neck Medicine and Surgery	40	3		465	466			10.1016/j.amjoto.2019.02.015	https://www.scopus.com/inward/record.uri?eid=2-s2.0-85065543230&doi=10.1016%2fj.amjoto.2019.02.015&partnerID=40&md5=83f3b773cf12cb6fbf74f557c58ad29f	Department of Otorhinolaryngology, the Affiliated Yiwu Hospital of Wenzhou Medical University, Zhejiang, 322000, China; Department of Otorhinolaryngology, the Affiliated Yiwu Hospital, Yiwu City, Zhejiang Province 322000, China	Jin, K.-F., Department of Otorhinolaryngology, the Affiliated Yiwu Hospital of Wenzhou Medical University, Zhejiang, 322000, China; Zhengcai-Lou, Department of Otorhinolaryngology, the Affiliated Yiwu Hospital, Yiwu City, Zhejiang Province 322000, China	[ÎÞ¿ÉÓÃÕªÒª]	Fat graft; Hyaluronic acid; Myringoplasty; Platelet rich plasma; Tympanic membrane perforation	fat; hyaluronic acid; hyaluronic acid; auditory tube dysfunction; fat graft myringoplasty; follow up; human; Letter; myringoplasty; priority journal; thrombocyte rich plasma; topical treatment; eardrum perforation; myringoplasty; transplantation; Humans; Hyaluronic Acid; Myringoplasty; Platelet-Rich Plasma; Transplants; Tympanic Membrane Perforation		hyaluronic acid, 31799-91-4, 9004-61-9, 9067-32-7; Hyaluronic Acid			Fouad, Y.A., Abdelhady, M., El-Anwar, M., Merwad, E., Topical platelet rich plasma versus hyaluronic acid during fat graft myringoplasty (2018) Am. J. Otolaryngol., 39 (6), pp. 741-745; Lou, Z.C., Tang, Y.M., Chen, H.Y., Xiao, J., The perforation margin phenotypes and clinical outcome of traumatic tympanic membrane perforation with a Gelfoam patch: our experience from a retrospective study of sev…	Zhengcai-Lou; Department of Otorhinolaryngology, the Affiliated Yiwu Hospital, 699 Jiangdong Road, China; µç×ÓÓÊ¼þ: louzhengcai@163.com			W.B. Saunders					1960709		AJOTD	30803807	English	Am. J. Otolaryngol. Head Neck Med. Surg.	Letter	Final		Scopus	2-s2.0-85065543230
Mandour M.F., Elsheikh M.N., Khalil M.F.	57193905873;55909596300;57203202092;	Platelet-Rich Plasma Fat Graft versus Cartilage Perichondrium for Repair of Medium-Size Tympanic Membrane Perforations	2019	Otolaryngology - Head and Neck Surgery (United States)	160	1		116	121		2	10.1177/0194599818789146	https://www.scopus.com/inward/record.uri?eid=2-s2.0-85050917645&doi=10.1177%2f0194599818789146&partnerID=40&md5=ba3dd7ee640bdf83df2046e5cf0a5d3e	Department of Otolaryngology¨CHead and Neck Surgery, Tanta University, Tanta, Egypt; Department of Otolaryngology¨CHead and Neck Surgery, Zefta General Hospital, Zefta, Egypt	Mandour, M.F., Department of Otolaryngology¨CHead and Neck Surgery, Tanta University, Tanta, Egypt; Elsheikh, M.N., Department of Otolaryngology¨CHead and Neck Surgery, Tanta University, Tanta, Egypt; Khalil, M.F., Department of Otolaryngology¨CHead and Neck Surgery, Zefta General Hospital, Zefta, Egypt	Objectives: To compare clinical and audiologic outcomes among patients who underwent myringoplasty with fat graft enriched with platelet-rich plasma and cartilage perichondrium graft. Study Design: Prospective randomized controlled study. Setting: Department of Otolaryngology¨CHead and Neck Surgery, Tanta University, Egypt. Subjects and Methods: The study comprised 50 patients who had tympanic me…	fat plug; myringoplasty; platelet-rich plasma	gelfoam; adult; Article; cartilage perichondrium; cartilage perichondrium myringoplasty; comparative study; composite skin graft; controlled study; eardrum; eardrum perforation; external auditory canal; female; follow up; head and neck surgery; hearing impairment; human; major clinical study; male; medical society; myringoplasty; perichondrium; postoperative period; preoperative period; prospecti…			AC40, Interacoustics, Denmark	Interacoustics, Denmark	Amoils, C.P., Jackler, R.K., Lustig, L.R., Repair of chronic tympanic membrane perforations using epidermal growth factor (1992) Otolaryngol Head Neck Surg, 107, pp. 669-683; Imamoglu, M., Isik, A.U., Acuner, O., Harova, G., Bahadir, O., Fat-plug and paper-patch myringoplasty in rats (1998) J Otolaryngol, 27, pp. 318-321; Gibb, A.G., Chang, S.K., Myringoplasty (a review of 365 operations) (1982) …	Mandour, M.F.; Department of Otolaryngology¨CHead and Neck Surgery, Tanta UniversityEgypt; µç×ÓÓÊ¼þ: mahmoud.mandour@med.tanta.edu.eg			SAGE Publications Inc.					1945998		OTOLD	30037309	English	Otolaryngol. Head Neck Surg.	Article	Final		Scopus	2-s2.0-85050917645
Nair N.P., Alexander A., Abhishekh B., Hegde J.S., Ganesan S., Saxena S.K.	57202019933;7201739758;57202006493;57027730500;55247522600;35276019000;	Safety and efficacy of autologous platelet-rich fibrin on graft uptake in myringoplasty: A randomized controlled trial	2019	International Archives of Otorhinolaryngology	23	1		77	82		2	10.1055/s-0038-1649495	https://www.scopus.com/inward/record.uri?eid=2-s2.0-85046811859&doi=10.1055%2fs-0038-1649495&partnerID=40&md5=ae4a535ff86addc5a60c3fe2ae027f2f	Department of ENT, Jawaharlal Institute of Postgraduate Medical Education and Research (JIPMER), Dhanvantari Nagar, Pondicherry, Tamil Nadu, 605006, India	Nair, N.P., Department of ENT, Jawaharlal Institute of Postgraduate Medical Education and Research (JIPMER), Dhanvantari Nagar, Pondicherry, Tamil Nadu, 605006, India; Alexander, A., Department of ENT, Jawaharlal Institute of Postgraduate Medical Education and Research (JIPMER), Dhanvantari Nagar, Pondicherry, Tamil Nadu, 605006, India; Abhishekh, B., Department of ENT, Jawaharlal Institute of Po…	Introduction Chronic suppurative otitis media is a common ailment in developing countries, and it generally presents with otorrhea and hearing loss. Different surgical procedures have been used to treat otitis media; among them is myringoplasty, which is a procedure that includes repair of the tympanic membrane. Platelet concentrates have been used widely in different types of wounds and are foun…	Myringoplasty tympanic membrane platelet-rich fibrin graft uptake	antibiotic agent; platelet-rich fibrin; adult; Article; chronic suppurative otitis media; comparative study; controlled study; disease duration; drug efficacy; drug safety; drug uptake; dry ear; dry ear; ear disease; ear transplantation; eardrum perforation; female; follow up; human; infection rate; major clinical study; male; myringoplasty; otitis; otoscopy; postoperative infection; priority jou…					Schilder, A.G.M., Chonmaitree, T., Cripps, A.W., Otitis media (2016) Nat Rev Dis Primers, 2, p. 16063; Sarkar, S., A review on the history of tympanoplasty (2013) Indian J Otolaryngol Head Neck Surg, 65, pp. 455-460; Ryan, R.M., Brown, P.M., Cameron, J.M., Fowler, S.M., Grant, H.R., Topham, J.H., Royal College of Surgeons comparative ENT audit 1990 (1993) Clin Otolaryngol Allied Sci, 18, pp. 541-…	Nair, N.P.; Department of ENT, Jawaharlal Institute of Postgraduate Medical Education and Research (JIPMER), Dhanvantari Nagar, India; µç×ÓÓÊ¼þ: nithinprakasannair.2008@gmail.com			Georg Thieme Verlag					18099777				English	Int. Arch. Otorhinolaryngol.	Article	Final	Open Access	Scopus	2-s2.0-85046811859
Askar S.M., Saber I.M., Omar M.	16238029100;57189352795;57211598726;	Mastoid Reconstruction With Platelet-Rich Plasma and Bone Pate After Canal Wall Down Mastoidectomy: A Preliminary Report	2019	Ear, Nose and Throat Journal							2	10.1177/0145561319879789	https://www.scopus.com/inward/record.uri?eid=2-s2.0-85074564266&doi=10.1177%2f0145561319879789&partnerID=40&md5=7b67fa79d65c948fb079b2d35870e4c9	Department of Otorhinolaryngology¡ªHead and Neck Surgery, Faculty of Medicine, Zagazig University, Zagazig, Egypt	Askar, S.M., Department of Otorhinolaryngology¡ªHead and Neck Surgery, Faculty of Medicine, Zagazig University, Zagazig, Egypt; Saber, I.M., Department of Otorhinolaryngology¡ªHead and Neck Surgery, Faculty of Medicine, Zagazig University, Zagazig, Egypt; Omar, M., Department of Otorhinolaryngology¡ªHead and Neck Surgery, Faculty of Medicine, Zagazig University, Zagazig, Egypt	Objectives: Mastoid reconstruction principle had been described to overcome problems of chronic discharging cavity. Different materials were used; nonbiologic materials seem to be less preferred. Platelet-rich plasma (PRP) could promote the regeneration of mineralized tissues. In this work, the authors present a simple and easy technique for mastoid reconstruction with PRP and cortical bone pate.…	mastoid obliteration; mastoid reconstruction; mastoidectomy; platelet-rich plasma						Chan, C.Y., Chan, Y.M., Mastoid obliteration and reconstruction: a review of techniques and results (2012) Proceedings Singapore Healthcare, 21 (1), pp. 23-29; Chapola, S., Matta, I., Mastoid obliteration versus open cavity: a comparative study (2014) Indian J Otolaryngol Head Neck Surg, 66, pp. S207-S213; Gantz, B.J., Wilkinson, E.P., Hansen, M.R., Canal wall reconstruction tympanomastoidectomy …	Askar, S.M.; Department of Otorhinolaryngology¡ªHead and Neck Surgery, Faculty of Medicine, Zagazig UniversityEgypt; µç×ÓÓÊ¼þ: askr_sh2000@yahoo.com			SAGE Publications Ltd					1455613		ENTJD	31581830	English	Ear Nose Throat J.	Article	Article in Press	Open Access	Scopus	2-s2.0-85074564266
Fouad Y.A., Abdelhady M., El-Anwar M., Merwad E.	57193212720;57142306100;55195291200;57204023772;	Topical platelet rich plasma versus hyaluronic acid during fat graft myringoplasty	2018	American Journal of Otolaryngology - Head and Neck Medicine and Surgery	39	6		741	745		5	10.1016/j.amjoto.2018.08.004	https://www.scopus.com/inward/record.uri?eid=2-s2.0-85054064372&doi=10.1016%2fj.amjoto.2018.08.004&partnerID=40&md5=d2f0a809ad43fe2d4d8dcdf26a5ebb2a	Faculty of medicine, Zagazig University, Egypt	Fouad, Y.A., Faculty of medicine, Zagazig University, Egypt; Abdelhady, M., Faculty of medicine, Zagazig University, Egypt; El-Anwar, M., Faculty of medicine, Zagazig University, Egypt; Merwad, E., Faculty of medicine, Zagazig University, Egypt	Objectives: To evaluate the effect of adding platelet rich plasma (PRP) or Hyaluronic acid (HA) to fat graft myringoplasty (FGM) for medium sized central tympanic membrane (TM) perforations. Methods: This is a retrospective study conducted on 69 patients with medium sized central TM perforations. In 21 patients, PRP was used with the FGM; and in 23 patients, HA was used with the FGM; while in 25 …	Fat graft; Hyaluronic acid; Myringoplasty; Platelet rich plasma; Tympanic membrane	hyaluronic acid; hyaluronic acid; immunological adjuvant; adolescent; adult; Article; child; clinical evaluation; comparative effectiveness; controlled study; drug efficacy; eardrum perforation; fat graft myringoplasty; female; human; major clinical study; male; myringoplasty; operation duration; postoperative pain; priority journal; retrospective study; surgical patient; therapy effect; thromboc…		hyaluronic acid, 31799-91-4, 9004-61-9, 9067-32-7; Adjuvants, Immunologic; Hyaluronic Acid			Ringenberg, J.C., Fat graft tympanoplasty (1962) Laryngoscope, 72 (2), pp. 188-192; Terry, R.M., Bellini, M.J., Clayton, M.I., Gandhi, A.G., Fat graft myringoplasty- a prospective trial (1988) Clin Otolaryngol, 13 (3), pp. 227-229; Mitchell, R.B., Pereira, K.D., Lazar, R.H., Fat graft myringoplasty in children¨Ca safe and successful day-stay procedure (1997) J Laryngol Otol, 111 (2), pp. 106-108;…	Fouad, Y.A.; Faculty of Medicine, Zagazig UniversityEgypt; µç×ÓÓÊ¼þ: yasser_ent@zu.edu.eg			W.B. Saunders					1960709		AJOTD	30173940	English	Am. J. Otolaryngol. Head Neck Med. Surg.	Article	Final		Scopus	2-s2.0-85054064372
Yadav S.P.S., Malik J.S., Malik P., Sehgal P.K., Gulia J.S., Ranga R.K.	24314472800;7101991683;56464802900;57213316914;8641545800;35557170500;	Studying the result of underlay myringoplasty using platelet-rich plasma	2018	Journal of Laryngology and Otology	132	11		990	994		2	10.1017/S0022215118001846	https://www.scopus.com/inward/record.uri?eid=2-s2.0-85055725878&doi=10.1017%2fS0022215118001846&partnerID=40&md5=003d680a7f693d45245beff6fa20c704	Department of Otolaryngology, Post-Graduate Institute of Medical Sciences ('PGIMS'), Rohtak, India; Department of Blood Transfusion, Post-Graduate Institute of Medical Sciences ('PGIMS'), Rohtak, India	Yadav, S.P.S., Department of Otolaryngology, Post-Graduate Institute of Medical Sciences ('PGIMS'), Rohtak, India; Malik, J.S., Department of Otolaryngology, Post-Graduate Institute of Medical Sciences ('PGIMS'), Rohtak, India; Malik, P., Department of Otolaryngology, Post-Graduate Institute of Medical Sciences ('PGIMS'), Rohtak, India; Sehgal, P.K., Department of Blood Transfusion, Post-Graduate…	Objective Perforations of the tympanic membrane are treated with various surgical techniques and materials. This study aimed to determine the efficacy of platelet-rich plasma during underlay myringoplasty.Methods The study included 40 patients. Autologous platelet-rich plasma was applied in-between temporalis fascia graft and tympanic membrane remnant during underlay myringoplasty in group 1 (n =…	Myringoplasty; Otitis Media, Suppurative; Platelet-Derived Growth Factor; Platelet-Rich Plasma; Tympanoplasty	calcium chloride; gelfoam; thrombin; thrombocyte concentrate; adolescent; adult; Article; auditory threshold; blood autotransfusion; chronic otitis media; clinical article; controlled study; eardrum; eardrum perforation; female; graft rejection; hearing impairment; host resistance; human; India; local anesthesia; male; myringoplasty; physical examination; preoperative evaluation; prospective stud…		calcium chloride, 10043-52-4; thrombin, 9002-04-4, 869858-13-9			Lee, Y.P., Auo, H.J., Kang, J.M., Loop overlay tympanoplasty for anterior or subtotal perforations (2010) Auris Nasus Larynx, 37, pp. 162-166; Gopen, Q., Pathology and clinical course of inflammatory disease of the middle ear (2010) Glasscock-Shambaugh Surgery of the Ear, pp. 425-436. , Gulya AJ, Minor LB, Poe DS, eds, 6th edn. Shelton, CT: Peoples Medical Publishing House-USA; Maroto, P.D., Guti…	Malik, P.; Department of Otolaryngology, Post-Graduate Institute of Medical Sciences ('PGIMS')India; µç×ÓÓÊ¼þ: drpriyamalik09@gmail.com			Cambridge University Press					222151		JLOTA	30370872	English	J. Laryngol. Otol.	Article	Final		Scopus	2-s2.0-85055725878
Aksoy M.A., A??kal?n M.F., G¨¹rb¨¹z M.K., ?z¨¹do?ru E.N., Canaz F., Kaya E., P?narba?l? M.?., ?ncesulu A., ?akl? H., Cingi C.	56589566200;9741408100;8535065400;8535065600;35316967700;51863723000;37008512200;8974814200;6506857996;6507661698;	Efficacy of platelet-rich plasma on fat grafts in the repair of tympanic membrane perforations: An experimental study	2018	Journal of International Advanced Otology	14	1		60	64		1	10.5152/iao.2017.3845	https://www.scopus.com/inward/record.uri?eid=2-s2.0-85045916185&doi=10.5152%2fiao.2017.3845&partnerID=40&md5=31b298f0bf460a6f1d192887904edcb0	Department of Ear Nose and Throat, G?lk?y State Hospital, Ordu, Turkey; Department of Ear Nose and Throat, Eski?ehir Osmangazi University School of Medicie, Eski?ehir, Turkey; Department of Pathology, Eski?ehir Osmangazi University School of Medicine, Eski?ehir, Turkey	Aksoy, M.A., Department of Ear Nose and Throat, G?lk?y State Hospital, Ordu, Turkey; A??kal?n, M.F., Department of Pathology, Eski?ehir Osmangazi University School of Medicine, Eski?ehir, Turkey; G¨¹rb¨¹z, M.K., Department of Ear Nose and Throat, Eski?ehir Osmangazi University School of Medicie, Eski?ehir, Turkey; ?z¨¹do?ru, E.N., Department of Ear Nose and Throat, Eski?ehir Osmangazi University …	OBJECTIVE: We investigated the use of autologous platelet-rich plasma (PRP) to improve the success rate of fat graft myringoplasty in perforated tympanic membranes of rats. MATERIALS and METHODS: A total of 20 healthy Wistar albino female rats were divided into two groups. In Group 1, the left tympanic membranes were perforated and grafted with a fat graft that was harvested from the inguinal reg…	Fat graft; Myringoplasty; Platelet-rich plasma; Tympanic membrane	adipocyte; adipose tissue; animal; comparative study; eardrum; eardrum perforation; female; follow up; graft rejection; myringoplasty; pathology; physiology; procedures; rat; thrombocyte rich plasma; transplantation; ultrastructure; Wistar rat; Adipocytes; Adipose Tissue; Animals; Female; Follow-Up Studies; Graft Rejection; Myringoplasty; Platelet-Rich Plasma; Rats; Rats, Wistar; Tympanic Membran…					Villar-Fernandez, M.A., Lopez-Escamez, J.A., Outlook for tissue engineering of the tympanic membrane (2015) Audiol Res, 5, p. 117; Saliba, I., Knapik, M., Froehlich, P., Abela, A., Advantages of hyaluronic acid fat graft myringoplasty over fat graft myringoplasty (2012) Arch Otolaryngol Head Neck Surg, 138, pp. 950-955; Shen, Y., Redmond, S.L., Teh, B.M., Yan, S., Wang, Y., Zhou, L., Scaffolds fo…	Aksoy, M.A.; Department of Ear Nose and Throat, G?lk?y State HospitalTurkey; µç×ÓÓÊ¼þ: mehmetakifaksoyent@gmail.com			AVES ?brahim KARA					13087649			29283097	English	J. Int. Adv. Otol.	Article	Final	Open Access	Scopus	2-s2.0-85045916185
El-Sayed Abd Elbary M., Nasr W.F., Sorour S.S.	57201802217;57144357800;55132974800;	Platelet-Rich Plasma in Reconstruction of Posterior Meatal Wall after Canal Wall Down Mastoidectomy	2018	International Archives of Otorhinolaryngology	22	2		103	107		3	10.1055/s-0037-1602694	https://www.scopus.com/inward/record.uri?eid=2-s2.0-85019911833&doi=10.1055%2fs-0037-1602694&partnerID=40&md5=55b584c5d57855b80ae977957756ad62	Department of Otorhinolaryngology and Head and Neck Surgery, Faculty of Medicine, Zagazig University, Zagazig, Egypt; Department of Otorhinolaryngology and Head and Neck Surgery, Faculty of Human Medicine, Zagazig University, 12 Abo Bakr Esedeek Villat El Gamma Zagazig, Zagazig, El Sharkya, 4415, Egypt	El-Sayed Abd Elbary, M., Department of Otorhinolaryngology and Head and Neck Surgery, Faculty of Medicine, Zagazig University, Zagazig, Egypt; Nasr, W.F., Department of Otorhinolaryngology and Head and Neck Surgery, Faculty of Human Medicine, Zagazig University, 12 Abo Bakr Esedeek Villat El Gamma Zagazig, Zagazig, El Sharkya, 4415, Egypt; Sorour, S.S., Department of Otorhinolaryngology and Head …	Introduction Canal wall down (CWD) mastoidectomy has many drawbacks, including chronic otorrhea not responding to medications, granulations, dizziness on exposure to cold or hot water, and tendency of debris accumulation in the mastoid cavity, demanding periodic cleaning. Many of these problems can be solved by reconstruction of the posterior meatal wall (PMW). Objectives To assess the results of…	Cholesteatoma; Platelet-rich plasma; Titanium	adolescent; adult; air bone gab; air conduction; Article; auditory system parameters; child; cholesteatoma; chronic suppurative otitis media; clinical article; ear reconstruction; eardrum; external auditory canal; female; hearing impairment; human; male; mastoidectomy; otorrhea; posterior meatal wall reconstruction; postoperative period; preoperative period; priority journal; pure tone audiometry…					Shohet, J.A., De Jong, A.L., The management of pediatric cholesteatoma (2002) Otolaryngol Clin North Am, 35, pp. 841-851. , 04; Palva, T., Surgical treatment of chronic middle ear disease. II. Canal wall up and canal wall down procedures (1987) Acta Otolaryngol, 104 (5-6), pp. 487-494; Gantz, B.J., Wilkinson, E.P., Hansen, M.R., Canal wall reconstruction tympanomastoidectomy with mastoid oblitera…	Nasr, W.F.; Department of Otorhinolaryngology and Head and Neck Surgery, Faculty of Human Medicine, Zagazig University, 12 Abo Bakr Esedeek Villat El Gamma Zagazig, Egypt; µç×ÓÓÊ¼þ: wail.fayez@yahoo.com			Georg Thieme Verlag					18099777				English	Int. Arch. Otorhinolaryngol.	Article	Final	Open Access	Scopus	2-s2.0-85019911833
Saeedi M., Ajalloueian M., Zare E., Taheri A., Yousefi J., Mirlohi S.M.J., Aref N.M., Saeedi M.J., Khosravi M.H.	57200255278;16237809500;57200258820;57200255466;54390599400;57200259079;57200261163;57208896604;56524167000;	The effect of PRP-enriched gelfoam on chronic tympanic membrane perforation: A double-blind randomized clinical trial	2017	International Tinnitus Journal	21	2		108	111		6	10.5935/0946-5448.20170021	https://www.scopus.com/inward/record.uri?eid=2-s2.0-85040520958&doi=10.5935%2f0946-5448.20170021&partnerID=40&md5=6682abcafe06664af629be5568e2bcfe	Department of Otorhinolaryngology-Head and Neck Surgery, Faculty of Medicine, Baqiyatallah University of Medical Sciences, Tehran, Iran; International Otorhinolaryngology Research Association (IORA), Universal Scientific Education and Research Network (USERN), Tehran, Iran; Stud. Research Committee, Baqiyatallah University of Medical Sciences, Tehran, Iran; Stud. Research Committee, Tehran Medica…	Saeedi, M., Department of Otorhinolaryngology-Head and Neck Surgery, Faculty of Medicine, Baqiyatallah University of Medical Sciences, Tehran, Iran, International Otorhinolaryngology Research Association (IORA), Universal Scientific Education and Research Network (USERN), Tehran, Iran; Ajalloueian, M., Department of Otorhinolaryngology-Head and Neck Surgery, Faculty of Medicine, Baqiyatallah Univ…	Objective: To evaluate the effect of PRP-enriched gelfoam on the healing of chronic TM perforation in comparison with gelfoam alone. Methods: In this double-blind randomized clinical trial Patients with chronic tympanic membrane were randomly allocated to two groups; intervention group underwent tympanoplasty with platelet rich plasma (PRP)enriched gel foams and control group underwent operation …	Gelfoam; Platelet rich plasma; Tympanic membrane perforation; Tympanic membrane repair; Tympanic membrane rupture	gelfoam; platelet rich plasma enriched gelfoam; unclassified drug; gelatin sponge; hemostatic agent; adult; Article; clinical article; controlled study; double blind procedure; eardrum perforation; female; hospitalization cost; human; male; otorrhea; postoperative period; priority journal; randomized controlled trial; therapy effect; tympanoplasty; wound healing; adolescent; chronic disease; diag…		gelatin sponge, 69235-27-4; Hemostatics			Saliba, I., Knapik, M., Froehlich, P., Abela, A., Advantages of hyaluronic acid fat graft myringoplasty over fat graft myringoplasty (2012) Arch Otolaryngol Head Neck Surg, 138 (10), pp. 950-955; Flint, P.W., Haughey, B.H., Robbins, K.T., Thomas, J.R., Niparko, J.K., Lund, V.J., (2014) Cummings Otolaryngology-Head and Neck Surgery, , Elsevier Health Sciences; Niklasson, A., Tano, K., The gelfoam?…	Khosravi, M.H.; Stud. Research Committee, Baqiyatallah University of Medical Sciences, Mollasadra st., Vanaq sq., Iran; µç×ÓÓÊ¼þ: dr.mhkhosravi@gmail.com			International Tinnitus Journal					9465448		ITJOF	29336128	English	Int. Tinnitus J.	Article	Final	Open Access	Scopus	2-s2.0-85040520958
El-Anwar M.W., Elnashar I., Foad Y.A.	55195291200;55537511400;56734524200;	Platelet-rich plasma myringoplasty: A new office procedure for the repair of small tympanic membrane perforations	2017	Ear, Nose and Throat Journal	96	8		312	316		3	10.1177/014556131709600818	https://www.scopus.com/inward/record.uri?eid=2-s2.0-85028365021&doi=10.1177%2f014556131709600818&partnerID=40&md5=938d1f15a0e0a4c0a307c6bd6d660117	Department of Otolaryngology-Head and Neck Surgery, Zagazig University Faculty of Medicine, Zagazig, Egypt	El-Anwar, M.W., Department of Otolaryngology-Head and Neck Surgery, Zagazig University Faculty of Medicine, Zagazig, Egypt; Elnashar, I., Department of Otolaryngology-Head and Neck Surgery, Zagazig University Faculty of Medicine, Zagazig, Egypt; Foad, Y.A., Department of Otolaryngology-Head and Neck Surgery, Zagazig University Faculty of Medicine, Zagazig, Egypt	We conducted a prospective study to assess the effectiveness of a platelet-rich plasma hourglass graft in the repair of small tympanic membrane perforations as an office-based procedure. Our study population was made up of 25 patients-10 men and 15 women, aged 19 to 45 years (mean: 30.4 ¡À 7.2)-who each underwent repair of one eardrum. After administration of topical anesthesia, a single piece of…		lidocaine plus prilocaine; adult; Article; bleeding; blood sampling; clinical article; clinical effectiveness; disease severity; ear infection; eardrum perforation; female; hearing impairment; human; human cell; hyperkeratosis; male; minimally invasive surgery; myringoplasty; patient safety; platelet rich plasma myringoplasty; prospective study; taste disorder; thrombocyte rich plasma; tinnitus; …		lidocaine plus prilocaine, 101362-25-8	EMLA, Astra Zeneca, United Kingdom	Astra Zeneca, United Kingdom	Rahman, A., (2007) Healing of Tympanic Membrane Perforations: An Experimental Study, , Stockholm:Karolinska Institutet; Imamoglu, M., Isik, A.U., Acuner, O., Fat-plug and paper-patch myringoplasty in rats (1998) J Otolaryngol, 27 (6), pp. 318-321; Tabb, H.G., Closure of perforations of the tympanic membrane by vein grafts. A preliminary report of twenty cases (1960) Laryngoscope, 70, pp. 271-286;…	El-Anwar, M.W.; Department of Otolaryngology-Head and Neck Surgery, Zagazig University Faculty of MedicineEgypt; µç×ÓÓÊ¼þ: mwenteg@yahoo.com			Medquest Communications LLC					1455613		ENTJD	28846786	English	Ear Nose Throat J.	Article	Final	Open Access	Scopus	2-s2.0-85028365021
Ensari N., G¨¹r ?.E., ?zt¨¹rk M.T., S¨¹ren D., Sel?uk ?.T., Osma ¨¹.	8842189400;24450197600;57189332167;12787233500;35765922000;56062721100;	The effect of platelet-rich fibrin membrane on the repair of perforated tympanic membrane: an experimental study	2017	Acta Oto-Laryngologica	137	7		695	699		6	10.1080/00016489.2017.1282169	https://www.scopus.com/inward/record.uri?eid=2-s2.0-85013408979&doi=10.1080%2f00016489.2017.1282169&partnerID=40&md5=37ce37d63e0c79e59d0f1e66e549b115	Department of ENT, Antalya Education and Research Hospital, Antalya, Turkey; Department of Pathology, Antalya Education and Research Hospital, Antalya, Turkey	Ensari, N., Department of ENT, Antalya Education and Research Hospital, Antalya, Turkey; G¨¹r, ?.E., Department of ENT, Antalya Education and Research Hospital, Antalya, Turkey; ?zt¨¹rk, M.T., Department of ENT, Antalya Education and Research Hospital, Antalya, Turkey; S¨¹ren, D., Department of Pathology, Antalya Education and Research Hospital, Antalya, Turkey; Sel?uk, ?.T., Department of ENT, A…	Conclusion: Platelet-rich fibrin (PRF) membrane could be used successfully in the repair of tympanic membrane perforation and wound healing. Objectives: To evaluate the effect of platelet-rich fibrin membrane in the repair of perforated tympanic membrane. Methods: After otoscopic examination, a 3-mm perforation was made in the posterior quadrant of both tympanic membranes of 50 adult male Sprague…	fibrosis; inflammation; platelet-rich fibrin membrane; tympanic membrane perforation; Wound healing	fibrin; platelet-rich fibrin; adult; animal experiment; animal model; animal tissue; Article; blood sampling; comparative study; controlled study; ear edema; eardrum perforation; fibrosis; histopathology; inflammatory cell; male; neovascularization (pathology); nonhuman; otitis; otoscopy; platelet-rich plasma cell; priority journal; rat; surgical technique; venous blood; wound healing; animal; ea…		fibrin, 9001-31-4			Orji, F.T., Agu, C.C., Determinants of spontaneous healing in traumatic perforations of the tympanic membrane (2008) Clin Otolaryngol, 33, pp. 420-426; Howard, M.L., Meyer, A.D., Bauer, C.A., Talavera, F., Gianoli, G.J., Slack, C.L., Middle ear tympanic membrane perforations (2012) Medscape, , http://emedicine.medscape.com/article/858684-overview; Somers, T., Goovaerts, G., Schelfhout, L., Peeter…	G¨¹r, ?.E.2. Cadde Arpet Sitesi B Blok 6/11, Turkey; µç×ÓÓÊ¼þ: erdemkaptan@yahoo.com			Taylor and Francis Ltd					16489		AOLAA	28498077	English	Acta Oto-Laryngol.	Article	Final		Scopus	2-s2.0-85013408979
G¨¹r ?.E., Ensari N., Boztepe O.F.	24450197600;8842189400;56346602100;	The advantages of platelet-rich fibrin membrane in the treatment of traumatic tympanic membrane perforations	2017	Acta Oto-Laryngologica	137	1		44	46			10.1080/00016489.2016.1217563	https://www.scopus.com/inward/record.uri?eid=2-s2.0-84983542270&doi=10.1080%2f00016489.2016.1217563&partnerID=40&md5=eff3ceee6676ba8cb35c31551cfdcaac	Department of ENT, Antalya Education and Research Hospital, Antalya, Turkey; Department of ENT, Antalya Medical Park Hospital, Antalya, Turkey	G¨¹r, ?.E., Department of ENT, Antalya Education and Research Hospital, Antalya, Turkey; Ensari, N., Department of ENT, Antalya Education and Research Hospital, Antalya, Turkey; Boztepe, O.F., Department of ENT, Antalya Medical Park Hospital, Antalya, Turkey	[ÎÞ¿ÉÓÃÕªÒª]		cell adhesion molecule; epidermal growth factor; fibrin; fibronectin; platelet derived growth factor; somatomedin C; transforming growth factor beta1; vasculotropin; vitronectin; fibrin; blood sampling; cell migration; eardrum perforation; human; Letter; microsurgery; myringosclerosis; platelet rich fibrin membrane; platelet-rich plasma cell; priority journal; topical drug administration; wound h…		epidermal growth factor, 59459-45-9, 62229-50-9; fibrin, 9001-31-4; fibronectin, 86088-83-7; somatomedin C, 67763-96-6; vasculotropin, 127464-60-2; Fibrin			Orji, F.T., Agu, C.C., Determinants of spontaneous healing in traumatic perforations of the tympanic membrane (2008) Clin Otolaryngol, 33, pp. 420-426; Lou, Z.C., Lou, Z.H., Zhang, Q.P., Traumatic tympanic membrane perforations: a study of etiology and factors affecting outcome (2012) Am J Otolaryngol, 33, pp. 549-555; Hempel, J.M., Becker, A., Muller, J., Krause, E., Berghaus, A., Braun, T., Tra…	G¨¹r, ?.E.; Department of ENT, Antalya Education and Research HospitalTurkey; µç×ÓÓÊ¼þ: erdemkaptan@yahoo.com			Taylor and Francis Ltd					16489		AOLAA	27546584	English	Acta Oto-Laryngol.	Letter	Final		Scopus	2-s2.0-84983542270
Karatayl? ?zg¨¹rsoy S., Tun?ka??k M.E., Tun?ka??k F., Ak?nc?o?lu E., Do?an H., Kocat¨¹rk S.	14719438600;57195999959;57195996734;23977720600;7005856043;6603046908;	Platelet-rich plasma application for acute tympanic membrane perforations	2017	Journal of International Advanced Otology	13	2		195	199		1	10.5152/iao.2016.2533	https://www.scopus.com/inward/record.uri?eid=2-s2.0-85030790580&doi=10.5152%2fiao.2016.2533&partnerID=40&md5=a82f6e5811b6cf4b19477b3aa6a3363e	Department of Otolaryngology, Ufuk University School of Medicine, Ankara, Turkey; Department of Pathology, Ufuk University School of Medicine, Ankara, Turkey	Karatayl? ?zg¨¹rsoy, S., Department of Otolaryngology, Ufuk University School of Medicine, Ankara, Turkey; Tun?ka??k, M.E., Department of Otolaryngology, Ufuk University School of Medicine, Ankara, Turkey; Tun?ka??k, F., Department of Otolaryngology, Ufuk University School of Medicine, Ankara, Turkey; Ak?nc?o?lu, E., Department of Pathology, Ufuk University School of Medicine, Ankara, Turkey; Do?…	Objective: To assess the efficacy of the application of platelet-rich plasma (PRP) in the healing process of acute tympanic membrane perforations (TMPs). Materials and Methods: Acute TMPs were made in both the ears of 12 New Zealand rabbits. Plasma gel was applied at the right tympanic membrane (TM) of the same animal until the perforations were closed. The left TM was left untreated. On days 1, …	Acute; Platelet rich plasma; Trauma; Tympanic membrane perforation	animal; animal model; eardrum perforation; female; Leporidae; male; pathology; thrombocyte rich plasma; time factor; wound healing; Animals; Female; Male; Models, Animal; Platelet-Rich Plasma; Rabbits; Time Factors; Tympanic Membrane Perforation; Wound Healing					Teh, B.M., Marano, R.J., Shen, Y., Friedland, P.L., Dilley, R.J., Atlas, M.D., Tissue engineering of the tympanic membrane (2013) Tissue Eng Part B Rev, 19, pp. 116-132. , [CrossRef]; Shen, Y., Guo, Y., Wilczynska, M., Li, J., Hellstr?m, S., Ny, T., Plasminogen initiates and potentiates the healing of acute and chronic tympanic membrane perforations in mice (2014) J Transl Med, 12, p. 5. , [Cross…	Karatayl? ?zg¨¹rsoy, S.; Department of Otolaryngology, Ufuk University School of MedicineTurkey; µç×ÓÓÊ¼þ: selminkrt@hotmail.com			Mediterranean Society of Otology and Audiology					13087649			28084996	English	J. Int. Adv. Otol.	Article	Final	Open Access	Scopus	2-s2.0-85030790580
Stavrakas M., Karkos P.D., Markou K., Grigoriadis N.	35280793800;35570058400;6603900686;57192378812;	Platelet-rich plasma in otolaryngology	2016	Journal of Laryngology and Otology	130	12		1098	1102		4	10.1017/S0022215116009403	https://www.scopus.com/inward/record.uri?eid=2-s2.0-85005943456&doi=10.1017%2fS0022215116009403&partnerID=40&md5=eeef473d0991c72208cbd3e8c41f1275	Department of Otolaryngology, Head Neck Surgery, AHEPA, University Hospital, Thessaloniki, Greece; Agios Loukas Private Clinic, Thessaloniki, Greece; Genetics and IVF Unit, Department of Obstetrics and Gynecology, Medical School, Ioannina University, Greece; Biogenea Pharmaceuticals Cord Blood Bank, Thessaloniki, Greece	Stavrakas, M., Department of Otolaryngology, Head Neck Surgery, AHEPA, University Hospital, Thessaloniki, Greece; Karkos, P.D., Department of Otolaryngology, Head Neck Surgery, AHEPA, University Hospital, Thessaloniki, Greece, Agios Loukas Private Clinic, Thessaloniki, Greece; Markou, K., Department of Otolaryngology, Head Neck Surgery, AHEPA, University Hospital, Thessaloniki, Greece; Grigoriadi…	Background: Platelet-rich plasma is a novel material that is being used more frequently in many surgical specialties. Methods: A literature review on the current and potential uses of platelet-rich plasma in otolaryngology was performed. Results: There is limited evidence on the use of platelet-rich plasma in otolaryngology compared with other specialties: only 11 studies on various subspecialtie…	Ear; Nose; Otolaryngology; Pharynx; Platelet-Rich Plasma	otorhinolaryngology; pharynx; thrombocyte rich plasma; adipose tissue; Facial Nerve Injuries; human; Laryngeal Diseases; myringoplasty; otorhinolaryngology; procedures; Rhinitis, Atrophic; surgery; transplantation; Tympanic Membrane Perforation; vocal cord; wound healing; Adipose Tissue; Facial Nerve Injuries; Humans; Laryngeal Diseases; Myringoplasty; Otolaryngology; Platelet-Rich Plasma; Rhinit…					Gopalakrishnan, S., Venkatasamy, P., Vivekanandamurthy, K., A study on efficacy of autologous platelet rich plasma in myringoplasty (2013) Online J Otolaryngol, 3, pp. 36-51; Sclafani, A.P., Azzi, J., Platelet preparations for use in facial rejuvenation and wound healing: A critical review of current literature (2015) Aesthetic Plast Surg, 39, pp. 495-505; Pomerantz, J., Dutton, J.M., Platelet ge…	Stavrakas, M.; Department of Otolaryngology, Head Neck Surgery, AHEPA, University HospitalGreece; µç×ÓÓÊ¼þ: mstavrakas@doctors.org.uk			Cambridge University Press					222151		JLOTA	27938467	English	J. Laryngol. Otol.	Review	Final		Scopus	2-s2.0-85005943456
de Oca A.A.-M., Alla S.N., L¨®pez-Vald¨¦s J.C.	57201148607;57201147151;56179634300;	Effectiveness of topical phenytoin therapy versus platelet-rich plasma for tympanic perforations closure: Comparative study [Eficacia de la terapia t¨®pica de fenito¨ªna versus el plasma rico en plaquetas para el cierre de perforaciones timp¨¢nicas: Estudio comparativo]	2016	Revista Medica del Hospital General de Mexico	79	4		183	188		1	10.1016/j.hgmx.2016.05.006	https://www.scopus.com/inward/record.uri?eid=2-s2.0-85043559818&doi=10.1016%2fj.hgmx.2016.05.006&partnerID=40&md5=affce35860ec3dbb83ea5b2e490efb15	Coordination of the Development and Review of Clinical Practice Guidelines, ISSSTE, Mexico City, Mexico; ISSSTE, Mexico City, Mexico; Central America Health Sciences University, Ladyville, Belize; Universidad Aut¨®noma de Tamaulipas, Facultad de Medicina de Tampico: ¡°Dr. Alberto Romo Caballero¡±, Tampico, Mexico	de Oca, A.A.-M., Coordination of the Development and Review of Clinical Practice Guidelines, ISSSTE, Mexico City, Mexico; Alla, S.N., ISSSTE, Mexico City, Mexico, Central America Health Sciences University, Ladyville, Belize; L¨®pez-Vald¨¦s, J.C., ISSSTE, Mexico City, Mexico, Universidad Aut¨®noma de Tamaulipas, Facultad de Medicina de Tampico: ¡°Dr. Alberto Romo Caballero¡±, Tampico, Mexico	Background: The tympanic membrane perforation is generally caused by infection or trauma. It is a condition that can cause hearing loss; its incidence varies between 1 and 3% of the population in the United States, and even less than 1% in the world population. Objective: This study is to conduct a pilot test in which the effectiveness of conservative treatment was measured and compared by applyi…	Perforated eardrum; Phenytoin; Platelet rich plasma	amoxicillin plus clavulanic acid; ciprofloxacin; clarithromycin; phenytoin; adult; Article; child; cholesteatoma; clinical article; comparative study; conservative treatment; drug efficacy; eardrum perforation; female; human; male; middle aged; perforation; pilot study; preschool child; thrombocyte rich plasma; tympanometry; upper respiratory tract infection; wound healing		amoxicillin plus clavulanic acid, 74469-00-4, 79198-29-1; ciprofloxacin, 85721-33-1; clarithromycin, 81103-11-9; phenytoin, 57-41-0, 630-93-3			Estrada, C., Martinez, J., Diaz De Leon, L., Topical administration of promoters of cicatrization in patients with chronic tympanic membrane (2008) An Orl Mex, 53, pp. 75-80; Saliba, I., Alzahrani, M., Zhu, T., Growth factors expression in hyaluronic acid fat graft myringoplasty (2014) Laryngoscope, 124, pp. EE30-E224; Taboada, C., Lopez, A., Jimenez, F., Efficacy of phenytoin in closed tympanic …	L¨®pez-Vald¨¦s, J.C.Av. San Fernando No 547, Primer piso, Mexico; µç×ÓÓÊ¼þ: jc.lopz@live.com			Elsevier Doyma					1851063				English	Rev. Med. Hosp. Gen. Mex.	Article	Final	Open Access	Scopus	2-s2.0-85043559818
Semenov F.V., Skibitskaya N.F.	6701447495;57193554571;	The application of the biologically compatible cyanacrylate-based glue for ossiculoplasty in the patients presenting with chronic otitis media [Primenenie biosovmestimogo kleya na osnove tsianakrilata pri ossikuloplastike u bol'nykh khronicheskim gnoinym srednim otitom]	2016	Vestnik otorinolaringologii	81	5		57	58			10.17116/otorino201681557-58	https://www.scopus.com/inward/record.uri?eid=2-s2.0-85014849918&doi=10.17116%2fotorino201681557-58&partnerID=40&md5=2f8e07e6e76755ff2515ad0d310efded	Kubansky State Medical University, Russian Ministry of Health, Krasnodar, 3500063, Russian Federation	Semenov, F.V., Kubansky State Medical University, Russian Ministry of Health, Krasnodar, 3500063, Russian Federation; Skibitskaya, N.F., Kubansky State Medical University, Russian Ministry of Health, Krasnodar, 3500063, Russian Federation	§¸§Ö§Ý§î §â§Ñ§Ò§à§ä§í ¡ª §å§Ý§å§é§ê§Ö§ß§Ú§Ö §æ§å§ß§Ü§è§Ú§à§ß§Ñ§Ý§î§ß§í§ç §â§Ö§Ù§å§Ý§î§ä§Ñ§ä§à§Ó §Ý§Ö§é§Ö§ß§Ú§ñ §Ò§à§Ý§î§ß§í§ç §ç§â§à§ß§Ú§é§Ö§ã§Ü§Ú§Þ §Ô§ß§à§Û§ß§í§Þ §ã§â§Ö§Õ§ß§Ú§Þ §à§ä§Ú§ä§à§Þ §á§å§ä§Ö§Þ §ã§à§Ó§Þ§Ö§ã§ä§ß§à§Ô§à §á§â§Ú§Þ§Ö§ß§Ö§ß§Ú§ñ §à§Ò§à§Ô§Ñ§ë§Ö§ß§ß§à§Û §ä§â§à§Þ§Ò§à§è§Ú§ä§Ñ§Þ§Ú §á§Ý§Ñ§Ù§Þ§í §Ú §Ò§Ú§à§ã§à§Ó§Þ§Ö§ã§ä§Ú§Þ§à§Ô§à §Ü§Ý§Ö§ñ §ß§Ñ §à§ã§ß§à§Ó§Ö §è§Ú§Ñ§ß§Ñ§Ü§â§Ú§Ý§Ñ§ä§Ñ §Õ§Ý§…		adhesive agent; biomaterial; enbucrilate; adult; adverse effects; aged; audiometry; convalescence; female; Hearing Loss; human; male; middle aged; middle ear reconstruction; Otitis Media, Suppurative; Postoperative Complications; procedures; prosthesis fixation; thrombocyte rich plasma; treatment outcome; tympanoplasty; Adhesives; Adult; Aged; Audiometry; Biocompatible Materials; Enbucrilate; Fem…		enbucrilate, 25154-80-7, 6606-65-1; Adhesives; Biocompatible Materials; Enbucrilate												424668			27876740	Russian	Vestn. Otorinolaringol.	Article	Final	Open Access	Scopus	2-s2.0-85014849918
El-Anwar M.W., El-Ahl M.A.S., Zidan A.A., Yacoup M.A.R.A.S.	55195291200;55194397300;24340393100;56554183900;	Topical use of autologous platelet rich plasma in myringoplasty	2015	Auris Nasus Larynx	42	5		365	368		20	10.1016/j.anl.2015.02.016	https://www.scopus.com/inward/record.uri?eid=2-s2.0-84930817960&doi=10.1016%2fj.anl.2015.02.016&partnerID=40&md5=d1ddef930c43292de5538501964a5118	Otorhinolaryngology, Head and Neck Surgery Department, Faculty of Medicine, Zagazig University, Egypt; Clinical Pathology Department, Faculty of Medicine, Zagazig University, Egypt	El-Anwar, M.W., Otorhinolaryngology, Head and Neck Surgery Department, Faculty of Medicine, Zagazig University, Egypt; El-Ahl, M.A.S., Otorhinolaryngology, Head and Neck Surgery Department, Faculty of Medicine, Zagazig University, Egypt; Zidan, A.A., Clinical Pathology Department, Faculty of Medicine, Zagazig University, Egypt; Yacoup, M.A.R.A.S., Otorhinolaryngology, Head and Neck Surgery Depart…	Objective: The aim of this study was to assess the topical use of autologous platelet rich plasma (PRP) to improve success rate of myringoplasty. Methods: This study was carried out on 64 patients with large dry central tympanic membrane perforations. Myringoplasty was performed through postauricular approach by underlay graft using conchal perichondrial graft. Patients were classified into two g…	Myringoplasty; Platelet rich plasma; Tympanic membrane	adolescent; adult; Article; cartilage graft; child; clinical effectiveness; controlled study; eardrum perforation; female; follow up; human; infection rate; major clinical study; male; myringoplasty; postoperative period; preoperative evaluation; randomized controlled trial; surgical approach; thrombocyte rich plasma; topical treatment; treatment outcome; complication; ear cartilage; hearing test…					Nardone, M., Sommerville, R., Bowman, J., Danesi, G., Myringoplasty in simple chronic otitis media: critical analysis of long-term results in a 1,000-adult patient series (2012) Otol Neurotol, 33, pp. 48-53; Al-Khtoum, N., Hiari, M.A., Myringoplasty in children: retrospective analysis of 35 cases (2009) Braz J Otorhinolaryngol, 75, pp. 371-374; Sarkar, S., Roychoudhury, A., Roychaudhuri, B.K., Ty…	El-Anwar, M.W.; Otorhinolaryngology, Head and Neck Surgery Department, Faculty of Medicine, Zagazig UniversityEgypt			Elsevier Ireland Ltd					3858146		ANLAD	25794691	English	Auris Nasus Larynx	Article	Final		Scopus	2-s2.0-84930817960
Hong P., Bance M., Gratzer P.F.	7102301486;7003525806;6603336647;	Repair of tympanic membrane perforation using novel adjuvant therapies: A contemporary review of experimental and tissue engineering studies	2013	International Journal of Pediatric Otorhinolaryngology	77	1		3	12		34	10.1016/j.ijporl.2012.09.022	https://www.scopus.com/inward/record.uri?eid=2-s2.0-84871488356&doi=10.1016%2fj.ijporl.2012.09.022&partnerID=40&md5=f49cb929f8b2302fc4ac76400d7782e8	IWK Health Centre, Division of Otolaryngology-Head and Neck Surgery, Department of Surgery, Dalhousie University, Halifax, NS, Canada; School of Human Communication Disorders, Dalhousie University, Halifax, NS, Canada; School of Biomedical Engineering, Dalhousie University, Halifax, NS, Canada	Hong, P., IWK Health Centre, Division of Otolaryngology-Head and Neck Surgery, Department of Surgery, Dalhousie University, Halifax, NS, Canada, School of Human Communication Disorders, Dalhousie University, Halifax, NS, Canada; Bance, M., IWK Health Centre, Division of Otolaryngology-Head and Neck Surgery, Department of Surgery, Dalhousie University, Halifax, NS, Canada, School of Human Communic…	Objective: To perform a contemporary review of experimental studies to describe the effects of various novel adjuvant therapies in enhancing tympanic membrane (TM) perforation healing. Methods: A PubMed search for articles from January 2000 to June 2012 related to TM perforation, along with the references of those articles, was performed. Inclusion and exclusion criteria were applied to all exper…	Bioscaffolds; Growth factors; Tissue engineering; Tympanic membrane; Tympanic membrane perforation	calcium alginate; chitosan; chondroitin sulfate; epidermal growth factor; fibrin glue; fibroblast growth factor 2; gelatin sponge; gelfoam; hyaluronic acid; merogel; pentoxifylline; placebo; platelet derived growth factor; poly(glycerol sebacate); silk; silk fibroin; tissue scaffold; unclassified drug; absence of side effects; adjuvant therapy; autograft; biocompatibility; decellularization; dece…		calcium alginate, 9005-35-0; chitosan, 9012-76-4; chondroitin sulfate, 9007-28-7, 9082-07-9; epidermal growth factor, 62229-50-9; fibroblast growth factor 2, 106096-93-9; hyaluronic acid, 31799-91-4, 9004-61-9, 9067-32-7; pentoxifylline, 6493-05-6; Biocompatible Materials; Epidermal Growth Factor, 62229-50-9; Fibroblast Growth Factor 2, 103107-01-3; Fibroins, 9007-76-5	merogel, Medtronic, United StatesAlloDerm, Lifecell, United States	Medtronic, United StatesLifecell, United States	Ross, M.H., Reith, E.J., Romrell, L.J., (1989) Histology. A Text and Atlas, , Williams & Wilkins, Baltimore, MD; Gladstone, H.B., Jacker, R.K., Varav, K., Tympanic membrane wound healing: an overview (1995) Otolaryngol. Clin. North Am., 28, pp. 913-932; Amoils, C.P., Jackler, R.K., Lustig, L.R., Repair of chronic tympanic perforations using epidermal growth factor (1992) Otolaryngol. Head Neck Su…	Hong, P.; IWK Health Centre, 5850/5980 University Avenue, PO Box 9700, Halifax, NS B3K 6R8, Canada; µç×ÓÓÊ¼þ: Paul.Hong@iwk.nshealth.ca								1655876		IPOTD	23044356	English	Int. J. Pediatr. Otorhinolaryngol.	Review	Final		Scopus	2-s2.0-84871488356
Semenov V.F.	57197152239;	[The application of laser beam welding of biological tissues for the purpose of ossiculoplasty].	2013	Vestnik otorinolaringologii		6		58	59		1		https://www.scopus.com/inward/record.uri?eid=2-s2.0-84897931648&partnerID=40&md5=1c09c59e8e716711d3673128f00d6c9a		Semenov, V.F.	The objective of the present work was to estimate the functional outcome of ossiculoplasty in the patients presenting with chronic suppurative otitis media and treated by means of laser beam welding of biological tissues. In order to obtain a good functional result of tympanoplasty including ossiculoplasty, it is necessary to conserve the elements of the sound-conducting system in the positions t…		adolescent; adult; article; auditory ossicle; comparative study; female; follow up; human; low level laser therapy; male; methodology; middle aged; middle ear reconstruction; suppurative otitis media; treatment outcome; tympanoplasty; welding; young adult; Adolescent; Adult; Ear Ossicles; Female; Follow-Up Studies; Humans; Laser Therapy; Male; Middle Aged; Ossicular Replacement; Otitis Media, Sup…						Semenov, V.F.								424668			24429859	Russian	Vestn. Otorinolaringol.	Article	Final		Scopus	2-s2.0-84897931648
Semenov F.V., Semenov V.F.	6701447495;36622494600;	[A new method for the fixation of sound-conducting elements of the middle ear during ossiculoplasty].	2012	Vestnik otorinolaringologii		3		68	70				https://www.scopus.com/inward/record.uri?eid=2-s2.0-84867586308&partnerID=40&md5=3cd5607c7da14b9af7fe95eda5961f7a		Semenov, F.V.; Semenov, V.F.	The objective of the present work was to estimate the possibilities of the application of platelet-enriched plasma as a filtering material for ossiculoplasty. The results of surgical interventions on 120 patients presenting with chronic suppurative otitis media are reported. All the patients underwent closed-type sanation surgery (differential atticoanthrotomy) including either complete or partia…		adult; article; auditory ossicle; ear surgery; female; hearing impairment; human; male; methodology; middle aged; middle ear reconstruction; pathophysiology; postoperative complication; prosthesis fixation; suppurative otitis media; thrombocyte rich plasma; treatment outcome; tympanoplasty; Adult; Ear Ossicles; Female; Hearing Loss; Humans; Male; Middle Aged; Ossicular Replacement; Otitis Media, …						Semenov, F.V.								424668			22951691	Russian	Vestn. Otorinolaringol.	Article	Final		Scopus	2-s2.0-84867586308
Zav'ialov F.N., Goncharova O.G.	6504400290;42461321600;	[Results of application of platelet-enriched autogenous plasma for the treatment of patients after middle ear surgery].	2011	Vestnik otorinolaringologii		1		28	30				https://www.scopus.com/inward/record.uri?eid=2-s2.0-79960071187&partnerID=40&md5=92e794f51a538b7ceeb812076e9c78fa		Zav'ialov, F.N.; Goncharova, O.G.	A total of 39 patients presenting with chronic suppurative otitis media were examined and treated based at the Department of Otorhinolaringology, Kursk Regional Clinical Hospital. The results of the study indicate that a group of patients treated with the use of platelet-enriched autogenous plasma simultaneously with sanation surgery and tympanoplasty underwent accelerated healing of the postoper…		article; audiometry; chronic disease; comparative study; convalescence; ear surgery; follow up; hearing; human; methodology; pathophysiology; physiology; postoperative care; suppurative otitis media; thrombocyte rich plasma; wound healing; Audiometry; Chronic Disease; Follow-Up Studies; Hearing; Humans; Otitis Media, Suppurative; Otologic Surgical Procedures; Platelet-Rich Plasma; Postoperative C…						Zav'ialov, F.N.								424668			21378733	Russian	Vestn. Otorinolaringol.	Article	Final		Scopus	2-s2.0-79960071187
Erkilet E., Koyuncu M., Atmaca S., Yarim M.	35181114200;57207535580;24780641000;6603750201;	Platelet-rich plasma improves healing of tympanic membrane perforations: Experimental study	2009	Journal of Laryngology and Otology	123	5		482	487		24	10.1017/S0022215108003848	https://www.scopus.com/inward/record.uri?eid=2-s2.0-68049092051&doi=10.1017%2fS0022215108003848&partnerID=40&md5=b61f07f256fc6a6f861583d0315f1d51	Department of Otolaryngology and Head and Neck Surgery, School of Medicine, Ondokuz Mayis University, Samsun, Turkey; Department of Pathology, Faculty of Veterinary Medicine, Ondokuz Mayis University, Samsun, Turkey; Department of Otolaryngology, Ondokuz Mayis Universitesi, Tip Fak KBB Anabilim Dali, Kurupelit 55139, Samsun, Turkey	Erkilet, E., Department of Otolaryngology and Head and Neck Surgery, School of Medicine, Ondokuz Mayis University, Samsun, Turkey; Koyuncu, M., Department of Otolaryngology and Head and Neck Surgery, School of Medicine, Ondokuz Mayis University, Samsun, Turkey; Atmaca, S., Department of Otolaryngology and Head and Neck Surgery, School of Medicine, Ondokuz Mayis University, Samsun, Turkey, Departm…	Objective: The aim of this study was to investigate the effect of local application of platelet-rich plasma to perforated rat tympanic membranes, in terms of healing time and histopathological outcome. Methods: Eighty-eight tympanic membranes of 44 rats were given a standard 3 mm perforation, and platelet-rich plasma was applied to the right tympanic membrane perforations. The left tympanic membr…	Otologic surgical procedures; Platelet rich plasma; Rat; Tympanic membrane perforations	animal experiment; animal model; animal tissue; article; controlled study; eardrum perforation; histopathology; microscopy; nonhuman; rat; thrombocyte rich plasma; treatment outcome; wound healing; Animals; Disease Models, Animal; Platelet-Rich Plasma; Random Allocation; Rats; Rats, Sprague-Dawley; Regeneration; Statistics as Topic; Tympanic Membrane; Tympanic Membrane Perforation; Wound Healing					Guneri, E.A., Tekin, S., Yilmaz, O., Ozkara, E., Erdag, T.E., Ikiz, A.O., The effects of hyaluronic acid, epidermal growth factor, and mitomycin in an experimental model of acute traumatic tympanic membrane perforation (2003) Otol Neurotol, 24, pp. 371-376; Kaftan, H., Herzog, M., Miehe, B., Hosemann, W., Topical application of transforming growth factor-beta 1 in acute traumatic tympanic membran…	Atmaca, S.; Department of Otolaryngology, Ondokuz Mayis Universitesi, Tip Fak KBB Anabilim Dali, Kurupelit 55139, Samsun, Turkey; µç×ÓÓÊ¼þ: sinanatmaca@yahoo.com								222151		JLOTA	18954495	English	J. Laryngol. Otol.	Article	Final		Scopus	2-s2.0-68049092051
Yoshida K., Nomi N., Tateyama K., Suzuki M.	56236262600;8619068400;16314009600;56361150800;	The use of autologous platelet-rich plasma in closing tympanic membrane perforations	2007	Practica Oto-Rhino-Laryngologica	100	7		519	523		1	10.5631/jibirin.100.519	https://www.scopus.com/inward/record.uri?eid=2-s2.0-34547144888&doi=10.5631%2fjibirin.100.519&partnerID=40&md5=832817a2154661d1f55d6511dd13320f	Oita University, Japan	Yoshida, K., Oita University, Japan; Nomi, N., Oita University, Japan; Tateyama, K., Oita University, Japan; Suzuki, M., Oita University, Japan	The ideal conditions for tympanic membrane perforation (TMP) closure by outpatient treatment include technical simplicity, low invasiveness, high perforation closure rate, a high safety margin and the use of economically viable materials. Platelet-rich plasma (PRP), which contains growth factors such as platelet-derived growth factor, transforming growth factor-beta and insulin-like growth factor…	Atelocollagen membrane; Closure method; Platelet-rich plasma; Tympanic membrane perforation						Japanese source; Japanese source; Gonshor, A., Technique for producing platelet-rich plasma and platelet concentrate: Background and process (2002) Int J Periodontics Restorative Dent, 22, pp. 547-557; Marx, R.E., Carlson, E.R., Eichstaedt, R.M., Platelet-rich plasma: Growth factor enhancement for bone grafts (1998) Oral Surg Oral Med Oral Pathol Oral Radiol Endod, 85, pp. 638-646; Man, D., Plosk…	Yoshida, K.; Oita UniversityJapan			Society of Practical Otolaryngology					326313		JIBIA		Japanese	Pract. Oto-Rhino-Laryngol.	Article	Final	Open Access	Scopus	2-s2.0-34547144888
